# Supplementary material for: An integrated metabo-lipidomics profile of induced sputum for the identification of novel biomarkers in the differential diagnosis of asthma and COPD
Source: J Transl Med. 2024 Mar 23;22:301. doi: 10.1186/s12967-024-05100-2 (PMC10960495; doi:10.1186/s12967-024-05100-2)
Supplement: Supplementary file 3 — Additional file3: Table S2. Peak intensities values of metabolites and lipids in all the asthmatic and COPD patients analyzed in this study. [file 12967_2024_5100_MOESM3_ESM.csv]

	1	2	3	4	5	6	7	8	9	10	11	12	13	14	15	16	17	18	19	20	21	22	23	24	25	26	27	28	29	30	31	32	33	34	35	36	37
compound	ASTHMA	ASTHMA	ASTHMA	ASTHMA	ASTHMA	ASTHMA	ASTHMA	ASTHMA	ASTHMA	ASTHMA	ASTHMA	ASTHMA	ASTHMA	ASTHMA	ASTHMA	COPD	COPD	COPD	COPD	COPD	COPD	COPD	COPD	COPD	COPD	COPD	COPD	COPD	COPD	COPD	COPD	COPD	COPD	COPD	COPD	COPD	COPD
L-alanine	4621325,4	7306652,171	598795,659	207387749,1	1416072,372	1810786,719	265032,609	587644,388	751886,03	1173541,998	1266270,616	3287453,384	2881890,117	993098,68	2683762,088	15577849,65	6994916,5	12344126,8	94490850,78	18675420	8731401,416	1407348,812	497871,59	6897280,754	848981,784	7658444,5	2828940,464	211917,043	3880911,056	19131586,85	2115808,926	2076275,943	3818967,762	1529287,423	1428196,378	1802070,104	5056145,506
L-arginine	9800654,778	11584823,25	175559,541	85734147,6	17011396,34	4411738,616	1018880,193	1286253,84	3420486,972	2629114,786	902027,948	23215869,08	4514248,784	6861451,625	2231234,288	1062366,03	10219504,87	32902762,06	130555990,2	16776761,25	7366665,216	14312929,98	1048866,88	22362260,28	257846,112	9561380,5	1940761,975	78137,579	2864894,978	13586434,02	24867989,3	3344010,453	2939992,234	4879570,725	3216680,119	2462904,982	7548470,588
L-asparagine	1120485,798	728199,745	36216,959	27745132,31	142697,796	86372,171	30247,041	127754,512	292901,126	129058,034	166658,012	230097,744	498770,24	195868,68	179105,008	378195,906	209409,915	371752,22	4503802,069	102933,6	1727325,528	181725,896	85076,81	707590,702	31311,096	267467,305	120400,218	42804,983	488063,226	645533,732	95888,716	100660,833	252988,335	182099,5	137080,76	300596,95	309786,208
L-aspartate	8120517,786	17022388,29	979839,568	323776072,2	10913316,83	6021471,738	571881,552	605691,016	865452,49	2289877,884	3572513,944	8967624,192	6612608,758	5230705,9	175330,072	3316991,898	8056551,217	24648367,35	210842424,4	8462721,6	11657130,38	4031026,626	681149	18472772,5	717448,944	4158113,33	1150876,55	226564,793	3672943,75	4547076,75	10787491,18	4921425,054	5829329,231	6819165,386	4221827,266	2105968,794	10791435,27
L-glutamate	42797921,4	47864562,2	1720730,361	768557216,4	29200320,31	27121941,05	420780,267	1348348,136	6849558,842	3135868,186	1327972,756	11950008,28	21494457,96	8694844,69	109467,456	11547001,09	27352602,13	62269965,63	452589297,7	57302685	46970405	8086638,434	3483483,25	59367867,65	6536316,6	14666081,5	6545938,3	534588,964	9671414,312	28456564,08	18873138,9	5520305,574	7425658,269	16364066,41	9477714,669	7153743,108	12058512,88
L-glutamine	26200415,93	6806502,521	330097,796	83650400,25	577952,004	497134,924	25713,105	63444,304	708430,324	358476,246	443367,428	111721,942	1287667,801	1067194,52	0	2739644,952	3641468,831	1351809,305	51868050,75	25838724,3	7825245,384	2131121,732	545125,31	8109007,088	1265437,8	4039171,08	1138557,646	93532,751	2596516,366	10531832,8	1324692,6	335059,956	1311291,282	533446,348	750313,088	571409,184	1307390,477
glycine	7034130,639	6245111,054	1404048,9	59706301,95	8030207,856	4081251,997	2422323,384	2394469,096	6873881,014	4445949,676	4625777,356	11411802,71	4652624,905	6732758,515	10224998,76	6079790,046	4909244,054	8274560,42	51069907,7	12176085	14848253,97	2664531,484	480969,91	6220664,45	1645756,656	3451672,665	1760376,85	634185,292	3992531,25	5247145,766	4016898,732	6067994,499	3088808,159	6083510,948	4885990,903	4350869,628	9413150,341
L-histidine	3661324,578	5704814,479	159316,378	131698512	3170812,476	3567516,238	129003,369	495601,976	826484,036	1052794,922	265197,46	3440272,436	2635148,405	1150790,48	697511,54	10704523,5	9006196,342	8766912,42	62132084,89	11085267,15	1802173,128	2070923,645	475181,41	5840261,7	596782,392	2454627,21	2570130,764	223053,35	1782347,72	11225682,32	4336513,412	2282348,691	2514600,838	2224207,243	1281462,897	1256901,536	4904259,633
L-leucine	67939126,65	60983645,45	50152261,9	3948803587	24596962,96	44960828,23	3309441,084	6014907,1	10579923,24	15754132,6	24661307,1	35390885,03	52674171,88	29352607,69	13743684,35	78369409,8	28869140,3	28712649,56	950474118,4	64425457,5	597018240	19760970,38	5514323	89542025,3	7350948,6	51746544,5	3597007,5	684462,428	86189339,2	86335856,2	34629914,55	23259646,37	89230934,6	28166075,35	19488199,7	22283080,55	113590288,5
L-lysine	23935929,3	17066691,64	4387799,272	845050506	5541334,8	9888846,9	629193,732	920845,756	4880148,35	3888655,71	2366312,42	10149475,54	13779135,98	6123371,975	3438636,792	22093465,35	19175234,65	18629296,28	238044462,2	50780396,25	77578051,6	3168280,117	724120,81	20753112,02	3997566,288	9156389,375	8444384,5	822443,128	11697761,79	53883630,45	8894787,748	2913890,112	17767201,69	8703386,563	5985752,331	3519248,804	15522845,51
L-phenylalanine	35677227,6	32417805,88	12253514,93	1161852972	17799055,36	20588624,51	306463,737	3249722,624	7030293,9	9670013,802	10160399,4	19767041,87	14028452,32	14879442,66	12647058,81	43432395,6	58724876,93	41826580,81	368061349,5	49061733,75	251662288	21271812,13	4865960	43948777,6	3857918,4	28371859,25	7491160,075	1132304,953	28336649,8	86640779,1	17027212,05	10224718,18	25901071,25	14099466,77	9156205,943	8053773,694	59726899,53
L-proline	73501619,4	25725208,6	946034,254	512455306,8	17343129,3	28713992,94	1098862,89	3466787,424	26060295,04	8784860,198	12265003,41	35129266,07	64510723,28	16513010,78	25021573,3	44510046,9	19936904,42	105286459,3	864915490,2	69020700	9433923,016	4850902,725	11141633	65502323,25	2688920,4	30055014,5	30680926,3	826196,553	9194630,388	162024909,4	50268156,4	17038856,71	36895643,4	34004613,1	62931005,7	23826330,59	69876599,08
L-serine	7338435,975	8098231,596	514210,361	139884577,2	533823,192	959237,266	226343,772	848249,016	466676,35	1306342,262	5019918,792	1913102,588	3642868,791	3105190,76	1432256,728	5299019,946	5009922,775	3567837	99685109,88	6197733,75	6016543,576	3801638,649	448922,75	7829639,454	554981,52	3498580,75	972626,643	175466,356	4115015,088	2678064,201	1190004,354	3683796,921	958158,72	961080,141	817282,628	2173884,208	5993370,219
L-threonine	2454677,379	3217148,844	131381,658	142757691,9	177440,952	596419,435	134672,463	134420,004	480649,568	572055,906	1581637,728	333915,237	2646162,816	1458578,345	325979,28	2708634,456	1242049,237	768595,625	64495271,35	1960781,7	3684062,384	672380,849	64585,67	2973464,858	208926,648	1472548,315	182051,158	52079,131	1877837,542	1033535,284	1101611,742	463367,898	2282937,542	325499,853	460734,636	730367,298	3371062,277
L-tryptophan	17121903,53	19031798,06	1834945,986	872259219,6	27497095,06	24874836,59	1320891,09	2348715,288	9893907,044	4804205,828	2042244,38	16685456,78	19504861,1	18457793,1	3402015,552	25645356	20212383,33	15636861,63	203695128,9	41042133,75	96118326,4	13421815,17	1732141,62	29340693,2	1162417,8	8648628,625	1008536,578	84180,278	25890030,35	15825369,28	25000945,2	13295695,27	24787783,6	11982345,75	14727894,84	8101141,794	27012579,34
quinolinic acid	666767,25	72125,59	1018644,06	133230,62	81275,32	121391,75	0	47605,51	21821,99	164367,86	0	58071,3	58424	33762,35	24559,27	310880,22	856020,69	525753,69	440535,25	574340,81	0	670653,44	424174,47	749067,81	434265,88	201854,48	526603,94	720569,31	1048805,88	94222,7	57505,38	36210,31	36626,63	82995,7	142208,45	121824,54	86258,49
L-tyrosine	37894161,15	20521266,68	450529,386	612600049,2	13792230,6	20050997,05	1012039,578	1271685,364	5224931,096	9117528,25	11946068,6	14209708,31	13485654,82	7608364,015	11633396,85	27979640,7	46539603,83	24025669,22	208746463	37707495	73811103,2	3556239,483	2383401,25	22805353,12	831537,216	15257712,75	14860394,05	279643,806	6536279,4	91258998	14026113,02	8718518,592	25135142,8	10815541,82	7029069,074	6538363,844	35129837,51
L-valine	48433905,45	33990274,5	55238373	1186388100	410688000	71819393,15	12001083,82	18557583,3	44337939,16	32637153,4	28417842,4	110777720,7	60462899,28	44251373,25	129831120,1	47732124	33304467,63	549544016	369724016,3	56861913,75	398153273,6	21703043,83	25505866	121936041,5	17064174	25687151	17396953,55	8340817,55	69923739,6	50641057,85	20497683,05	41388287,85	41110047,68	18094139,99	42779089,33	19286155,89	95947655,33
AMP	620278,236	686137,361	533536,505	4752345,498	0	1557089,485	0	624240,056	1266871,144	2008177,156	325812,448	6521693,608	3259931,854	2496583,81	4950217,42	8673163,092	30971340,4	3239301,31	10245493,35	5446297,95	3318664,112	4522074,425	732931,94	1972920,404	329968,392	1398129,81	872958,946	0	4781409,212	3323337,074	1114418,69	296917,299	816044,953	838138,22	839199,478	1071748,788	3034356,068
UDP	50591996,55	49211771,7	21481784,8	113955572,6	73462064,4	45819347,6	37329276,98	56890578,2	172176637,5	98853877,1	105160646,8	275206374,1	81193411,9	129325908,3	248366709,6	42932630,4	65336621,35	99457407	177825245	115123177,5	92949342,8	19653291,5	4327813,5	80991001	13763398,8	27016283	18519059	7637489,6	34543595,9	44624208,4	40592937	114643535	71734482,4	159942444,5	101226995,3	107606802,5	159976167,8
Uracil	3157268,868	3084546,556	359976,371	43666343,02	2493341,496	964836,239	306025,428	251227,804	2861007,758	805806,162	585285,192	8437131,692	7601143,758	3413323,585	1482250,772	5250102	8292399,258	23545322,22	32975755,47	2824657,8	2858610,928	1944457,582	326820,66	15142864,1	665595,216	6984568,92	255931,846	133134,456	804793,956	3517336,426	8499563,226	806549,562	1973364,462	1151885,843	3655297,01	1972708,808	1740039,93
IMP	15035,139	74330,711	64925,78	1873552,728	0	0	0	0	0	0	0	0	0	0	0	620321,262	0	75972,785	0	1604791,8	929353,28	0	14759,46	0	41150,592	159465,425	61894,879	12843,714	6120721,3	107407,603	0	0	0	331800,525	67827,373	0	233313,034
Inosine	1444990,914	3745469	3067,295	3457610,742	18730041,44	5172105,284	243535,008	400595,14	0	48822,316	1039806,136	51999,34	930094,963	36897,98	0	1127031,972	4578477,475	15038903,85	13216754,43	5865691,8	525105,248	8586788,975	323602,84	8116801,784	32084,232	511254,03	87855,364	21002,709	2949496,366	1920162,095	2176647,858	1242357,48	13725,193	0	462285,727	658120,778	38181,618
Hypoxanthine	3795378,525	1336477,142	27714,496	227376205,2	5805352,536	29899,979	106331,457	1316812,652	5465744,732	346677,596	2392358,48	18615674,23	32078477,7	10309879,55	149213,304	3650464,95	7992926,084	1805395,69	65480715,95	5766213,75	12351814,98	2368641,817	209902,48	12065434,11	34335,72	6565213,83	12243,388	3850,171	420579,814	761910,933	4966079,888	1585100,286	5802436,062	2485074,812	5557866,865	5210009,102	2689483,072
Xanthine	9567320,022	12668524,05	92148,678	170599354,5	9386756,688	10376329,31	15536,301	324021,792	7330168,664	2636133,936	1700543,876	18748365,14	9312621,517	11361192,92	35671,66	11041691,89	103774063,3	1181664,645	107117028,4	9191700,9	22533996,4	265414322,6	8595811	20927081,08	931485,384	68739405	1560175,068	1138,995	5854883,7	5346236,675	21727213,2	3389982,813	8585875,569	5879840,202	14477598,96	7657291,492	8231250,828
Allantoate	2752172,478	1158795,092	91013,241	34920324,52	603595,992	2456404,911	101138,337	193806,372	737068,388	1009030,028	815966,156	504689,079	2185892,691	1035954,08	1293989,032	1805855,502	4638305,529	1343954,36	14492519,91	2377309,05	605915,088	811028,876	167264,08	1595915,412	409251,936	827136,8	524186,037	101597,535	1094918,652	7978693,716	229731,964	1689592,716	971682,62	1200307,023	893993,646	648179,038	1062829,631
(S)(+)-Allantoin	19553896,13	11019416,41	384357,437	10780955,32	2548990,272	5203867,316	101540,934	231709,82	3827833,254	1235775,67	1030481,94	11780124,43	2784174,962	3453214,485	1243391,112	5174265,096	7003015,162	1951803,77	23088975,16	9701858,4	6113236,992	6028034,525	172700,47	7059575,796	537817,392	3426308,165	1658612,964	432573,05	4152699,144	17180369,72	525083,328	3738175,434	1051953,784	12249674,27	5387348,324	709281,812	2934011,288
Urate	366649804,8	15710134,26	117565503,6	173867706,3	120802785	54566761,38	4197403,875	19042247,4	30375335,96	64246228,6	7008896,204	77035789,78	30952784,68	53988763,5	32141768,1	137555814	679581359,6	967232266	1251213209	365262510	4435206,024	395978622	22349968	844635792	62504750,4	37081110,5	68002362,6	39146439,8	504744528	239481,467	29047012,15	23784669,47	14001534,05	116478253,1	78083210,3	33004981,21	85157290,83
3',5'-Cyclic IMP	76732,92	57784,272	723100,823	33283920,82	0	0	0	0	0	0	116178,06	962079,491	414808,276	0	0	2864223,45	548592,902	258254,255	0	278927,4	15410472,8	396561,394	0	0	1516084,2	161731,92	0	45234,579	8354440,012	0	463653,96	0	0	0	328631,986	0	0
5-6-Dihydrothymine	885479,769	973607,817	233576,258	2346301,758	6809496,288	1191845,934	158201,091	0	272115,396	395289,93	110195,244	3694101,247	662403,694	580208,51	964765,696	3328090,392	11498797,17	5491569,65	27770302,45	3259581,3	1193853,968	782116,336	228130,06	955728,41	102810,096	902479,83	238578,139	260387,556	1444555,258	3026380,742	11759,594	518134,239	723085,462	3792267,942	4203831,841	966059,576	564636,799
4-Pyridoxate	510970,599	590219,539	287369,349	74793823,65	1592006,364	267459,321	800336,424	2038218,784	6424030,55	551096,574	2238758,008	10197758,11	3674141,734	3071971,7	13119631,75	6913257,45	2899348,452	8521335,69	1584130,62	536938,65	18813580,4	236155,626	54353,64	799790,992	1699050	965488,895	1317397,204	279479,304	3195751,716	2019000,6	845591,208	2029666,653	1555470,902	1382425,275	5292108,885	2672375,07	2232700,722
Phosphate	524294305,2	614230999,2	330518924,8	1475647682	3757603987	2147624493	2123490278	3313742848	7610652806	5547685382	6803844326	16298188310	7077857597	5877748352	13149447616	419214813,6	1111268215	1448252232	2361107920	621593100	1202071795	582764025,6	79404000	1460393771	213811987,2	272509524	323380716	120754597,6	621543286,4	830681072,8	2132138870	6402173299	3512328166	7492845402	7111504669	5579029990	8939862582
Diphosphate	95552241,3	107363620	97963521,6	238060085,4	845934866,4	449867922,2	849400471,2	1040690458	3479819706	2173536480	2339551104	6048052184	2764595597	2775594416	5235427834	100119049,8	218419401,2	199872996,8	411180174,5	108846727,5	268360313,6	59041233,85	11058287	218750095,2	64335153,6	64921227	114908630	38082405,4	98980601,8	297998148,2	640426925,6	2607874920	1493276435	2887561646	3178852794	2087164082	3492707570
D-Glucose	3674635,875	46330825,45	500370,163	115949397,2	634093440	4479251,559	942681,387	1538245,612	6905518,592	3146429,696	2739059,976	21818795,04	10516181,98	26890318	42381797,39	4176277,908	18341950,48	1461956062	236732492,5	847763040	59918329,2	21859683,83	9925911	284612164,2	363250,8	2341198,125	1058841,425	146635,255	21023590,55	296839332,6	3573600,8	6706025,424	6855361,769	12201784,59	9132172,318	7252523,4	8165568,144
D-Glucose 6-phosphate	90518,634	373679,852	42844,542	1030712,538	5153357,736	0	0	297492,12	104353,956	0	0	148768337,5	0	287736,575	8354901,592	110104,368	143919,776	67429849,38	2885830,38	638982,6	59607,032	25605,122	110109,48	5766847,45	28135,752	41966,785	126408,204	39484,263	0	2008179,98	424788,826	0	0	251870,711	0	0	254812,439
D-Glyceraldehyde 3-phosphate/Glycerone phosphate	11708330,33	4411261,4	1947164,064	9280853,496	79704108	24330915,96	31897500,38	22136285,6	35737913,4	65123179,95	24718991	56722844,33	14747738,23	53677190,88	63056567,6	19021851,75	156047591,7	30178472,31	68417177,26	20666043,75	13658720,58	13410217,4	408074,5	8738218,762	1265261,088	2685745,79	5545354,772	1611569,7	5684402,056	6973762,409	36668982,35	15905879,77	21718239,58	18882159,68	52414668,88	18379629,89	56345377,33
2/3-Phospho-D-glycerate	199209,375	370656,286	4145,475	47095720,2	10598657,78	1710042,902	47681,1	954843,068	1246272,958	722846,682	697411,372	1666475,628	6882326,682	1601249,93	1084312,604	3304038,408	2490196,852	1814522,92	12835855,18	27115,2	259743,272	12049,621	51204,46	713104,574	410538,12	588298,165	677794,912	40055,496	689045,45	2157146,845	134558732	364449,456	521316,146	772611,114	1085960,736	1948176,498	4773444,708
Phosphoenolpyruvate	31202,82	266817,915	79082,395	20200881,34	4387519,836	1155644,149	0	38390,956	252801,696	107392,442	42611,788	72561,628	834422,499	158375,595	0	1159580,268	565691,555	163368,695	2922205,613	43210,2	218708,536	202010,42	4413,97	51403,716	81310,224	171303,755	172343,539	8213,569	370419,95	101377,497	61233314,45	0	218386,947	480506,815	32702,074	58061,488	85011,19
Pyruvate	23707908,23	57868246,8	892384,879	159151931,1	90373847,1	35868609,83	588302,283	1142895,208	3164806,904	2912418,898	1710259,224	4650149,293	9028405,15	3582770,975	11963754,94	91030533	53194970,4	143531228,8	70820885,8	37007891,25	6991513,976	31898507,8	6966890,5	73945144	3740905,2	13189505,88	13377318,4	288909,803	9525476,988	160870846,4	10386663,83	6444403,875	1906713,35	4368104,065	1855185,194	2753416,104	4718461,15
Lactate	71317284,3	304221008	12185752,8	3161173978	700024816,8	120937183,6	20403462,98	34251703,5	80671629,15	79494366,2	43471580	109944083,3	454615704,8	194890113,3	362165103,6	108224021,4	297051211,6	1913977828	862818547,2	198135300	71995217,6	44924725,8	51443600	1342348717	5928574,2	64892940	19571112,2	3338317,775	24063188,65	640500960	120734791,1	269092662,3	123337594,3	109606992,9	98376397,4	109372129,5	288473597,2
Maltose	1270381,32	4581420,844	768572,088	34064130,22	610384874,4	1015529,168	2066631,306	3193064,976	2004238,222	3231883,996	3911869,856	6073469752	3853591,537	32622093	178294720,8	1199453,376	1680142,893	4913656104	10700981,52	23642497,5	1091327,92	3218516,701	2117670,75	39463719,75	336186,6	491607,935	612008,82	326175,382	638846,884	7246321,616	2474196,956	4835579,175	1451916,006	17340375,52	2794906,174	5263010,744	6837991,494
Maltotriose	177274,332	1095730,545	13376,159	1018199,352	16780496,4	0	0	0	0	0	0	0	0	0	183714,184	55806,564	258388,559	127954986,3	560649,429	8898545,7	0	0	207785,62	4252610,908	0	23968,945	12663,934	4452,864	0	406621,776	0	283207,428	0	0	0	0	0
Mannitol	4068783,9	5741779,225	1289135	22835006,4	36916179,9	80550167,35	3162720,192	2954747,072	12095870,19	7193238,35	6428307,504	17730469,86	7838510,951	10885655,52	10675450,75	2747896,206	5578597,596	55927889,5	25152888,95	19733688,75	4318018,224	11196707,3	11367921	35117320,78	1406537,256	2548282,835	6011853,622	626728,336	5531563,344	581195347,2	7563414,012	11103664,95	4479671,584	14462055,15	12105877,31	8461799,702	18592647,79
D-Ribose	999402,624	2912920,192	462133,957	9477726,438	22398543,74	1555173,941	92058,654	157812,292	773733,002	245270,51	204780,948	3894423,189	3061339,287	2014038,67	2474571,668	1456250,4	5526163,5	62312130,13	18030978,5	123341640	4807948,432	5472511,032	537331,19	14898778,26	146077,176	556078,635	332868,235	89175,515	3246656,612	2971009,926	829468,948	851367,888	542791,271	524478,497	802258,406	621583,016	233860,214
D-Rhamnose	2419515,846	3718942,227	242484,821	18468432,11	4025555,22	7136504	198488,97	268371,268	3232350,59	1466682,558	907846,74	4459696,062	3310977,396	5151674,29	11712566,54	6138959,046	6946625,829	8219954,33	22532533,52	43003001,25	4419569,424	2271928,454	2125564,75	6688457,412	775615,872	3474426,165	1849658,989	518980,683	2200296,834	25982081,5	520323,804	1502629,947	1537076,277	3086265,397	5128654,584	2237100,494	4069992,108
D-Arabitol	241604,937	1995921,655	9528,036	4315650,45	684951,408	490142,354	20507,709	1151838,344	164139,794	346393,196	515380,344	192577,416	804107,285	670930,05	157774,06	856263,408	2218238,165	767879,98	12212746,54	2720910	136419,288	938887,7	86605,71	1351850,318	88427,952	334250,875	76227,543	12667,252	425290,728	11606973,98	5929814,352	621714,555	65506,075	1358093,676	851300,621	799782,688	1441402,389
2-Oxoglutarate	11328465,6	1495569,348	369646,914	15270865,69	45088163,71	16029585,69	16746,324	10676,14	104275,892	287819,594	26709,116	0	831581,595	32251,31	358672,956	2821753,044	3187406,365	33801443,38	5527129,476	10983203,4	1110947,824	17317974,93	1658625	9397448,788	2319216,456	2483802,335	1108851,121	279079,19	1488674,65	2390137,008	29648027,95	91827,918	50322,139	1020565,88	103690,422	127033,16	0
Succinate	152846854,2	46126239,25	1340333,05	144225234	309881208	168266102,3	3778976,787	2367303,152	5713264,732	1239805,934	759307,464	9241772,084	13991150,26	45042466	1674099,744	2375802,594	10783664,89	545696389	140880960	8525047,5	6355216,624	53224941,45	11423195	167764342,2	7132651,8	16398126,5	6770560,425	1544817,456	3092461,628	80778286,8	111378320,9	40871500,43	2096958,869	12506790,26	6838211,787	13246753,35	3316961,988
Fumarate	16587498,98	1382101,903	136814,346	45506385,68	20330292,76	916923,054	108587,73	65738,048	278082,77	537405,716	158214,952	1321448,179	437091,142	755688,29	199251,588	223342,284	672842,742	20939434,85	15315001,32	44664780	546001,92	1119297,642	86928,18	7042481,446	71036,616	251886,985	117755,608	22065,524	1031121,92	420663,395	13750556,97	240289,119	373101,272	225521,807	332604,486	183989,088	218619,243
Malate	50265064,35	26483784,6	2037046,239	820793204,4	337763583,6	18487504,59	6054620,85	2259148,412	5731495,056	3368033,386	860709,212	14165355,6	20005082,81	32484697	1744238,472	3268482,756	11795601,68	416131569	259877945,6	14953061,25	6559806,592	22529406,6	1692719,12	140624966,3	1562999,256	4812122	1402424,779	420524,442	3669355,712	7268917,559	246283160,2	8028727,182	2897389,525	15776519,08	12916071,64	9131093,608	8166949,397
2-Hydroxyglutarate/Citramalate	36664816,05	33627712,3	1937407	76804229,85	95220393,3	62678272,95	818232,6	251308,028	588011,13	1409333,93	729148,276	3782750,863	1180540,147	4930568,65	1779055,036	64803400,2	81051935,25	95436981,5	124404262,1	68900130	109538969,6	15369978,53	6276058	82065620	11664236,4	15968065,75	6404076,1	1678259,375	9605989,95	57652718,15	9378895,526	2793648,312	483071,688	13166069,56	2486003,212	2152248,266	3849484,592
6-Phospho-D-gluconate	0	222697,748	0	1547753,052	248936,82	110514,492	0	139281,836	170664,088	91326,528	184990,768	204924,712	221061,535	47206,355	112910,592	76047,378	604111,651	1824171,51	2233748,183	2528640,45	872202,544	0	17243,36	0	32823,576	532329,07	5838,85	0	120587,514	354905,3	278867,512	37215,801	106531,871	180866,263	293113,069	157963,94	475606,346
alpha-D-Ribose 1-phosphate	313432,416	1969099,405	7632,634	723783,738	8894524,488	4281795,716	163127,766	740297,964	2837131,36	460561,152	726977,104	9466605,216	5353406,334	2074049,215	0	809673,15	1556422,153	1098854,645	8646785,974	3406981,2	531044,504	1065915,175	200498,52	1901230,968	22315,848	118672,015	246785,978	18389,956	585576,43	531844,687	11024930,22	688584,834	81997,355	2300970,606	1127245,453	584015,39	884824,698
Glutathione disulfide	0	66835,405	3214,452	0	0	200647,423	543827,451	3363163,776	18696002,18	32510749,6	4706865,3	2557506,336	3431363,024	1825455,065	720513,18	0	0	0	0	59248,05	0	111735,228	0	0	0	28655,97	0	1128,023	0	0	0	7150152,933	5616279,831	8016645,838	7175411,888	2611151,282	5221019,625
5-Oxoproline	24797362,28	48678175	5896162,8	451335952,2	5847726,264	2683305,538	1651550,544	3202265,528	5468179,472	13339364,25	22187193,79	16424894,82	19604599,53	10958684,63	11617838,59	25880342,4	41445507,68	92828178,63	141040827,9	164650395	72250462,4	37054429,1	6274513,5	59051988,45	10697721,6	9134673,625	7941042,925	2225187,744	32611019,3	16490302,7	2742794,824	24089200,63	4476786,216	3824596,683	7999263,669	14985352,2	18038910,42
S-Glutathionyl-L-cysteine	0	0	15024,894	0	266780,22	0	78343,293	16034271,7	4898031,432	497710,586	67004,268	1223075,599	11990640,69	0	45044453,21	0	0	0	0	168426,3	0	34367,617	3969,28	0	0	20232,38	17857,023	0	52758,522	0	0	20450194,63	26928771,5	66938157,38	20218709,76	172192447,4	8680109,359
Ascorbate	693885,285	3917929,925	165678,601	11377100,5	5270556,444	1831728,222	28428,24	36259,592	61894,518	110584,358	27263,944	2634243,682	671540,416	561146,775	291914,48	4965701,796	948450,503	14343831,25	27553197,48	17588092,5	2018920,272	2199561,041	399439,03	2650215,386	150550,056	543806,165	133517,992	24468,782	590735,192	9782136,85	601902,686	1069574,814	26217,782	166106,681	201077,281	215031,586	241398,497
Dehydroascorbate	1782743,175	16058027,26	6599843,425	10217163,15	115628157,6	50073699,9	14675238,37	8203745,248	22565540,17	125074451,1	19502204,2	16530511,78	4346000,971	23258209,91	2747025,604	12886274,81	30831254,03	29649510,94	0	11794541,25	4528496,992	14195522,25	0	0	199621,584	9787724,625	5603423,228	2336109,1	9238878,688	3243288,249	44923035,85	20725343,1	11716501,16	46176507	13249914,86	14271214,05	12807375,4
gamma-Glutamyl-Se-methylselenocysteine	715248,225	633021,207	16178,962	16913506,95	585595,548	467687,309	0	0	238104,72	155576,28	301659,044	282774,431	881140,853	524313,72	254243,172	574673,286	2444299	559479,795	4283798,106	1045139,4	312754,032	171382,316	87439,78	631802,808	110348,328	251124,3	101995,425	28860,598	623385,176	2945830,758	106533,966	727575,912	379333,982	250928,13	900732,822	137069,52	236553,193
gamma-Glutamyl-gamma-aminobutyrate	1425413,052	2227642,053	14595,141	38023120,88	0	63768,573	0	96673,692	33609,884	23837,776	26496,72	403731,151	1416923,869	604578,415	76347,812	102746,292	0	73745,98	19093775,22	508518,45	1435806,264	0	50658,97	2676489,998	0	248427,13	68612,517	0	1873991,836	962366,167	246786,232	156809,898	797669,114	3190953,711	102953,807	255868,748	1823587,79
gamma-L-Glutamylputrescine	208876,887	1433590,522	31369,117	16588278,04	1299107,988	464788,216	20335,287	0	225299,606	111185,864	0	1049027,101	390767,147	538011,67	0	204509,778	648201,983	710684,975	13650251,07	474136,05	2744983,472	255877,314	17725,71	2929089,436	15049,824	245713,545	36630,747	8308,885	710951,226	892827,174	92812,874	59518,368	467367,097	1087733,786	290542,521	280832,16	635679,086
Dimethylglycine	469880,028	1179911,187	396691,5	5242968,816	8487133,584	1363247,041	198622,518	415776,888	0	843387,726	179699,776	3099064,09	725998,25	769136,83	731869,588	661182,06	1504312,238	8211267,61	4690999,733	2012074,5	6403848,592	639413,825	114001,77	4453070,44	257513,184	839668,76	221972,896	100436,648	711155,096	1863214,555	426835,024	590120,37	419315,236	1077759,187	983901,536	515264,83	1164358,88
Phosphoserine	25706662,2	11092516,71	156315,175	6088726,014	0	0	0	0	399083,874	0	0	0	0	392102,655	0	2183340,192	10792624,7	1124866,295	13002781,17	10267056,6	16419710,03	13056605,98	253682,8	1900872,064	243687,744	2167151,665	546718,325	142835,433	3559442,55	20339510,43	0	0	0	0	454714,369	0	0
Dihydrofolate	1066865,823	792651,223	212167,72	2211471,636	1684938,6	1741777,22	1095495,825	1400445,712	3477619,824	1596850,068	282797,56	3826761,584	3150957,317	2221839,095	1225474,228	1554531,528	226553,613	3018980,895	1733353,861	2287746,75	1539278,056	742786,168	112055,19	1057180,488	297762,816	424961,32	254541,837	157975,363	403610,8	416362,025	754451,39	1529575,299	611103,934	1094997,549	1177794,04	1190137,332	2261909,09
Ornithine	11658754,28	4045955,277	339682,004	144757368	2988327,348	5740393,966	479798,997	921782,316	1920486,498	2952600,036	3343637,244	3823642,864	6894522,482	3150269,78	4079588,756	8976738,408	22428513,25	5946063,025	54931522,1	13628980,35	4325745,2	2710477,734	727210,5	6095761,854	1603330,344	3589770,415	2364333,575	473378,1	4393644,106	49573017,8	1015188,636	4935972,762	3408896,753	2850140,799	3006644,51	2346376,8	5472447,831
L-Citrulline	3061001,421	7002363,55	363218,568	252344795,4	26517,528	889775,254	147757,935	0	25036,648	17061,788	313669,452	52418,861	21861,288	331336,04	378473,2	14399990,55	9442239,092	1234915,395	149529612,7	7554322,5	7026944,832	247013,359	190534,52	2924394,2	1256805,6	5770926	2783331,9	214171,607	5552681,094	14437093,88	910721,35	28388,178	1255609,073	30434,496	447311,445	246344,498	824981,027
Cadaverine	26312,445	283965,864	3989727,9	272091,648	1504921,464	852872,424	27097,038	90302,324	1220426,158	605928,42	0	670933,689	2207031,515	2514792,7	1975128,296	232325,676	0	1385053,6	0	2433916,2	46250244,2	2179762,546	585117,75	125880,846	81684,072	3653202,875	528928,386	12051,611	5563986,444	544649,384	39887,694	0	140741,48	104389,454	46119,136	0	419931,785
Putrescine	2436709,878	4212910,975	9109175,625	6948117,348	5173355,592	7004734,509	1177953,717	1023845,644	3521073,626	5445896,126	190835,66	3943494,299	7254490,592	882464,765	8197271,628	1501700,508	2855855,717	10187232,55	3459226,294	27431715	88531450,8	4357184,926	2486452	8914987,9	743559,384	6315189,58	4977705,65	1107145,325	14801891,59	1248542,73	342278,244	1275633,009	1396069,369	1629370,363	1695293,204	412369,398	8892907,159
Spermidine	308094,84	733395,117	187146,659	2324808	1356683,244	1478377,553	147164,874	419650,088	693846,398	599260,188	504403,264	632991,625	1441372,228	1099285,11	210511,616	1511976,708	1864780,203	566336,61	2062005,402	4319580	2952352,872	1169173,42	98008,56	1147191,682	155594,832	1231004,565	150276,716	55376,958	424041,608	479179,204	8108689,974	668682,378	146785,825	1600944,968	1215093,772	1348929,778	1312505,857
Spermine	2140568,775	4646735,275	1121824,125	9465855,084	8199871,128	5954194,662	3318953,775	2367202,412	6348885,858	4832967,674	4086186,652	12490599,41	8386846,568	12251108,63	10872597,15	1244294,832	5218614,687	1539388,9	11988826,41	6461137,05	19877782,03	3304090,824	393908,47	4192120,66	994516,584	2321714,5	626439,63	255176,61	1859341,612	5057995,134	10289145,17	8170829,1	3523652,347	17921669,06	11021965,93	11661080,85	23449033,44
N-Acetylneuraminate	24298614,9	125682911,9	19232338	374166257,4	95897573,1	365224657,8	7453801,2	4915882,552	29151858,4	20096059,5	1980969,932	101387350,1	46839051,28	48533406,81	61083767,59	219657332,4	1215503203	350963651,5	756685174	212297085	154455308,8	957508920,8	83379848	340075117,2	15553974	60779544	31293808,7	507761,111	484943874,4	90990680,8	4905808,138	12106232,08	15391157,7	28571448,18	22416731,01	17104163,75	19387665,19
alpha-D-Glucosamine 1-phosphate	389130,561	798561,673	103910,016	1439999,442	268252,956	0	0	0	0	0	0	2928714,642	499528,785	0	0	246727,668	956724,912	402375,26	3545953,108	803313,15	888385,32	42273,843	138179,52	1618042,972	328554	175528,29	217776,674	0	269614,634	3568592,149	0	0	0	0	499708,266	149177,062	0
Homocarnosine	3257,53	25670,83	0	181434,05	0	2294,73	0	0	0	0	0	0	0	0	0	0	20502,88	3505,18	4980,36	5909,82	11998,78	0	3088,63	8699,07	4380,77	15856,4	0	0	9709,87	46089,74	0	0	6457,73	0	0	11333,31	0
Carnosine	10751,46	73123,05	6721,25	600727,31	1773,06	6504,34	0	0	1441,74	0	0	0	11806,73	3181,16	0	23857,88	78021,21	61207,14	124634,7	94558,78	42425,32	8339,24	25707,85	87372,24	0	61348,31	10262,42	4499,64	21128,32	163147,39	10950,21	0	24007,71	10074,57	0	2729,46	6233,61
1-4-beta-D-Xylan	962896,896	1772325,646	536065,671	5138274,906	25764346,36	1787755,64	234023,619	204622,904	691643,232	548808,734	63279,74	1515866,26	740921,436	2270069,795	1869666,456	611702,718	2445381,081	63392770	3755998,739	21710910	6220365,824	2035475,212	383943,75	14796068,74	461356,32	998854,185	80773,569	117817,258	2042548	3084214,633	1622110,336	411442,416	254412,738	808568,66	1086750,015	486110,416	783142,59
Creatine	8582427,9	23525235,83	838809,532	88921248,15	54429452,71	26161917,36	4025493,096	2362876,94	14779399,92	5211463,626	4048566,808	122181028	14069279,55	20680880,22	7307816	13206171	39978106,03	179410474,3	154775692,1	26900409,3	25974226,83	4631740,225	2906447,75	88960389,7	3680839,2	6991740	4903047,978	748956,572	19757850,15	23692451,93	32840403,75	11442202,88	3009309,241	17946511,94	20723431,55	11696107,85	17151506,19
Creatinine	3740952,843	16538372,94	1208599,418	30695418	44407216,51	5873339,216	1250116,881	499644,732	5703196,856	1513922,504	2114089,328	30087784,75	7315649,575	6714888,705	2098817,332	5249608,65	20385659,87	63130797,63	124375069,7	8059457,85	4808606,808	22275260,43	2003516,62	64194148,2	1576071,6	1563865,17	2651403,061	929040,203	10683935	8810229,616	1765986,376	4709825,946	1692450,839	7411079,298	9531246,944	2906329,328	4116825,194
Pantothenate	48659,697	0	11737,871	374729,214	0	24671,42	242027,013	27457,584	0	0	43509,628	125312,296	39543,088	100367,435	1957481,276	11375,034	0	0	856594,058	56688663,75	503851,304	0	358658,59	251659,59	76408,8	47477,255	0	38801,737	0	57660,252	86962,106	46832,31	0	328814,269	71394,905	0	610820,548
Taurine	31925745	20935262,08	5132759,528	690132790,8	10891429,2	7642997,912	951334,479	2671139,224	8616928,992	5116101,778	4413579,6	18756845,49	53244942,7	10661117,67	3397159,896	28417055,7	16964381,43	15698773,13	257284476,6	33650242,5	204697367,2	19257268,2	1851018,38	64036831,95	4412503,2	13416606,88	1829490,389	513868,667	37796117,9	13487472,78	9390879,652	4828837,545	10368145,51	7230116,931	14000837,9	6190339,2	16584315,22
L-Methionine S-oxide	413700,534	623783,342	14060,267	44986814,78	204514,896	101162,954	38652,195	45579,284	223263,754	85798,898	101466,476	507304,108	229853,694	255002,125	218125,004	1335725,622	67361,866	216401,64	14985197,63	97532,1	1679144,944	45561,058	4302,49	1054933,516	15729,12	805224,875	19774,435	6342,479	687590,906	955702,826	61476,03	103084,191	1048219,006	754557,333	932828,125	131402,612	954003,812
Indole-3-acetate	3589561,818	335203,96	253125,385	962953,86	743187,96	944227,453	282917,253	123261,416	832981,436	251195,352	542963,056	2989033,079	1664338,882	356518,12	707765,424	115377,306	251697,446	484591,625	1489709,289	701545,65	4329735,984	126388,544	51497,58	824012,462	1790338,2	189952,105	74181,233	196999,725	1960545,122	87518,773	610423,814	569737,665	125629,961	856598,685	698810,42	511407,82	559059,579
6-Hydroxykynurenic acid	64218375,45	388185179,2	154408805,2	110464624,1	2738683747	1280150188	537190208,4	250182831,2	692127609,6	2826240294	612735803,2	419831410,1	212827597,6	552108235	35156962,99	222707892	782300376	433725362	2248239,871	174673860	45580321,8	399172155,6	59278,69	478422,49	2633875,488	233013942	166792759,6	43348843,2	250969964	86580187,9	1292989544	589200280,2	367559765,6	1290894829	639044271	392516163,2	410378900,7
Anthranilate	508867,758	361417,147	383058,01	2534730,492	2695476,996	495274,659	740347,797	227791,08	269436,944	431644,466	253042,748	1796781,863	363718,635	5866804,79	46936744	342726,12	1468312,989	1697541,545	6320814,426	186375975	323790,16	562305,827	2079981	5266457,742	59703,168	454265,35	437546,834	31384,665	776918,748	1581288,454	715601,964	850439,52	376137,332	663382,765	566138,908	492406,464	4100296,342
Picolinic acid	559319,904	759809,414	60605,651	5013767,394	866755,644	244724,901	239685,738	160106,404	360593,086	330263,766	155995,292	1046984,871	394064,444	1491900,795	702321,06	1554843,576	472617,86	590192,015	6111937,308	14051159,1	1050084,424	495396,072	40171,44	1917285,734	98066,088	192230,01	58553,203	26181,22	2098702,234	317439,771	2209131,386	874719,405	192224,311	569736,449	616364,02	516836,186	1255221,633
L-Adrenaline	561334,617	1146733,042	50565,65	47821034,92	2291825,892	1660481,926	142376,118	121565,396	1054596,088	1325767,572	152997,968	2532521,136	705404,861	775715,815	341692,696	1288389,432	4531102,004	17388806,16	11242014,49	4904514,9	4022514,976	468364,725	108509,01	2357082,728	124049,712	2430724,415	556373,337	69618,536	368193,808	6279782,15	5714956,786	654376,023	5041404,9	963873,017	675014,237	427418,294	1675108,991
Glycerol 3-phosphate	2407461,75	2693191,046	141075,048	18829705,69	22880281,04	9426133,062	83861,169	384878,412	1422146,628	926559,4	0	2767945,069	43000,956	5689072,725	266998,196	816369,51	8629836,358	20875298,5	45116897,16	158025	2457657,088	19696044,88	130792,6	7626393,138	994422,288	175509,18	2315698,636	213838,729	2847802,384	564269,434	5290800,9	1034194,77	0	2051763,851	1423650,703	722577,416	1051906,362
N-Methylethanolamine phosphate	2935187,928	2327833,508	1073875,154	3881119,752	38931141,91	3417758,275	3608547,963	3604863,6	10590663,94	7301926,55	6276464,896	21728697,25	8430003,875	9588428,045	14206894,85	3740896,104	3241806,139	22065773,35	7326169,555	3198485,7	3493708,08	2092817,734	231075,67	4175017,756	1099200,984	1963551,625	1460093,707	542268,636	1133125,37	4402066,825	3147882,43	6537606,201	3409187,128	9616534,834	8253273,718	6219090,4	8773412,334
Sphingosine	1854905,67	13010411,05	298800,01	17126178,94	15118238,1	4576574,038	949464,714	5434545,248	2361926,28	6754398,722	4062197,852	13906646,25	4520597,141	34835643,5	3062469,76	1010636,682	3541369,975	3007561,2	81709651,9	2679308,7	1976405,312	2259052,468	265690,34	8241115,246	157018,392	536548,74	300068,313	78466,739	1032957,564	607856,739	3670948,82	22232663,08	2333571,973	11172233,86	12958737,65	14566509,3	12536268,04
Sphingosine 1-phosphate	635810,229	1344183,477	209169,462	10987693,75	3634045,908	1984119,611	2253876,948	1133653,9	3391812,732	2742689,452	1871592,024	11036185,67	1785500,568	6921555,515	2891911,604	937161,72	1433642,782	2895009,425	21678572,2	942183,15	2089850,8	1265381,708	188362,33	2791404,252	72673,224	218374,8	104510,858	130704,951	1265810,108	261926,822	1866631,228	7249605,867	861361,431	5124681,34	4223261,225	2820416,194	3819992,845
Acetylcholine	13040324,62	6827391,571	14974694,15	11184187,12	32117868,29	12465514,18	957432,768	1555413,088	3759380,646	4388974,876	1267088,068	11065818,83	5009128,395	5069435,385	9650514,548	2919051,102	1822929,68	42518868	9961035,899	8914118,4	122308621,6	1251583,504	4250781	18010360,55	5408183,4	3906526,33	6282837,828	1936076,844	18287368,4	16049836,18	1431171,126	2965139,163	3070980,75	3126770,303	3653691,212	883041,482	19871847,21
Choline	250435783,8	165590661,6	20184999	1503028529	812781304,8	606033600,4	179593583,4	211377341,6	396503073,4	205813881	294987002,4	808803085,8	485012702,4	1193705856	144179597,8	58627516,2	244305919	583839557	1881451043	508217040	544119734,4	690837651,2	20780814	587952565,2	20306340	51617905,5	6759521,325	1976640,744	245681820,4	152685605,4	459835222	789163981,2	96094743,1	444487446	935202045,6	462426067,2	271569550,4
L-Carnitine	13123206,9	20158672,63	918895,304	204483572,1	149401132,2	39342880,08	8215604,283	16212709,2	36223219,2	16713717,95	5656826,652	57549260,83	57891917,03	25714094,56	20082086,3	30300444,9	34763839,83	69822066,13	291958003,8	20244541,8	31916667	5287588,434	2979810,25	64683887,45	4953105,312	12586118,13	2313823,725	783570,047	14976183,79	25758181,98	67562564,3	16141643,09	27629428,7	25442413,28	34571251,47	16804542,05	40798280,45
acetyl-carnitine (acyl-C2)	39154075,65	16344695,46	204299,641	510084814,8	732027127,2	64986059,45	7569011,925	28172614,9	37036646,56	27889298,9	4630985,408	188999282,9	151941353,2	19632197,66	11660675,55	42906098,4	103254115,3	130986604	252959628,8	55514670	3762281,424	52748431	3055424,25	110136344,5	625878,12	15722404,25	2205272,761	515517,964	19240275,65	15983020,5	92460606,7	21375491,38	59309911,85	158767514,5	75021689,68	29791970,2	99563887,63
propionyl-carnitine (acyl-C3)	5791355,739	8741535,075	0	64055334,15	59879159,1	11503787,13	492769,614	2209397,94	3329813,732	5418008,178	864803,432	22015377,62	15548178,55	3634150,905	1252732,704	13229729,7	26358440,97	27277840,63	102564285,8	12631874,1	182724,568	26653259,43	622181,88	39824825,95	112483,848	1578968,02	172750,321	23664,42	5617524,556	3312354,474	13089806,58	8139999,042	11747166,08	48047205,93	14217493,74	4763919,294	18713463,38
butanoyl-l-carnitine (acyl-C4)	1736111,88	2404138,919	0	16726407	20009144,4	4800710,566	0	639902,136	848947,428	0	0	2304605,61	1508807,195	0	0	3999885,846	9145921,642	12719560,88	25337711,15	1839434,4	0	7245995,609	133782,2	4099121,208	76359,504	1637643,875	0	0	1654989,65	1879926,797	8278782,05	349399,953	624685,404	8919446,521	10388064,8	850861,718	4332178,425
acyl-C4-OH (Hydroxybutyrylcarnitine)	625471,551	427879,088	132589,883	8412086,508	12106422,6	494771,486	0	223236,344	0	0	0	786211,592	2150612,647	50250,235	0	1188594,33	1615630,588	1198212,68	11248038,24	1433239,35	56729,816	730826,081	47060,28	1487363,878	34557,864	267681,085	12684,022	52186,29	300861,504	274666,015	682694,936	270782,946	812226,648	750998,555	0	0	1155802,792
L-octanoylcarnitine (acyl-C8)	128638,044	1027913,705	579331,534	3553310,262	6226898,1	2134725,086	1469828,823	819461,48	1992533,858	11023847,7	1397026,396	3852550,829	1257724,58	2349573,03	1371931,38	1301651,472	3696546,425	5289641,875	8675969,351	1794605,25	1811708,088	1137170,266	12863,28	1196413,582	672189,672	599524,835	479521,516	322892,947	1280665,164	310598,875	2075755,682	1431864,189	834256,768	3389237,945	2111870,438	1188535,432	1035330,071
O-dodecanoyl-carnitine (acyl-C12)	57080,457	66358,838	17216,098	921035,97	329914,392	0	127873,326	911510,884	166143,516	0	289477,768	252228,252	82772,768	924745,395	180843,64	73322,766	79319,955	0	1880033,94	0	96427,128	351016,623	7180,67	63428,456	17755,656	23939,86	15400,211	0	50794,784	64118,715	273090,048	1036727,181	64533,243	209439,623	179021,507	646031,164	126468,609
L-Palmitoylcarnitine (acyl-C16)	117459,234	433274,751	73261,494	5134846,35	841612,32	357979,205	148469,943	442418,524	674498,188	132636,734	335994,928	941712,566	282968,935	1528308,53	636769,072	119887,614	342306,965	283587,99	9690960,929	491340,3	537631,8	243908,327	37399,48	545599,236	56549,328	52550,33	91949,875	29948,802	131388,85	136439,225	290018,498	2293151,931	147512,217	994090,4	873053,804	1858410,67	675280,36
Octadecanoyl-L-carnitine (acyl-C18)	840243,294	2767377,977	172691,886	3828049,89	1508480,208	2872154,694	1203458,595	1354641,764	5724188,218	1939366,418	3790601,6	8942924,727	7062110,076	3781495,375	6212933,196	834066,354	9724117,117	5923722,945	13209697,95	10504788,75	7029850,608	1618140,15	195971,81	1328895,932	176352,912	770317,905	782146,895	149093,672	1741499,35	2820385,258	1780239,538	31733456,83	463742,308	5058046,987	3234092,835	949786,264	1697574,495
O-octadecenoyl-L-carnitine (acyl-C18:1)	132114,159	318380,699	19785,471	1357887,246	195187,476	141594,253	204844,032	162683,048	585699,674	136369,484	188881,64	1097748,684	1057064,846	437241,945	850645,772	104624,586	1520115,168	214637,64	2293053,592	1636593,75	526316,056	242482,814	31723,21	151212,516	12458,88	74255,685	124232,407	10197,603	122382,828	279861,835	183096,452	2961498,645	54146,605	340574,703	446634,985	507018,946	164952,682
Butanoic/Butyric acid	7395019,011	8614733,946	6641386,525	21523771,54	25241207,4	10666344,69	869584,317	776240,708	2597948,024	3050272,95	1277148,748	5534724,162	1927116,805	2336985,42	3127385,008	1540304,37	6420830,416	25591289,78	6595887,376	21267245,7	152616493,6	4475491,024	2232816,25	8066692,816	1183004,4	15629164,25	2115234,811	2631122,494	33526972,8	7920517,709	1673322,728	1284624,306	1171841,996	3462558,851	2076879,75	1753754,31	4599830,267
Pentanoate (valerate)	1916266,086	1149231,811	7838490,275	6816580,986	3201238,716	2067598,202	492727,485	941716,968	2036108,088	1321800,824	1411099,864	3068068,266	2026837,515	1853088,86	3236574,068	1658043,222	1904909,435	4388750,905	3419748,387	3212158,2	46353910,2	1796918,722	334355,53	738292,1	849200,616	3879411,83	1033491,671	944254,597	7534199	2558743,592	1242457,678	1482547,185	863554,545	2265032,398	1343516,752	1325979,448	2451670,11
Hexanoic acid (caproate)	2384761,257	1360384,207	2481487,039	4851889,242	5907399,948	3918300,531	1386825,3	1589740,312	4636258,326	3771734,762	1993878,876	8106558,89	2741407,794	3953139,19	5993680,072	853422,966	2175660,058	3178026,81	4822588,121	1896708,6	34044665,8	1658432,675	160043,62	2022570,914	232387,104	797913,55	362750,096	352680,367	3624706,184	1214085,312	3054022,048	2833846,155	1542918,319	3746778,52	1699923,323	2257368,928	3692738,355
Decanoic acid (capric acid)	18876853,58	25252017,7	7013660,875	70005364,95	67345649,1	45451768,33	26656197,08	25322829,8	61460049	43384283,85	29828979,5	123477522,9	33127548,6	58054024	89585217,9	16852774,95	36185238,38	70340547,38	109853892,8	41477940	32919306,6	23868004,43	2466064,25	42649061	4096439,712	9533597,5	6882564,2	3540700,15	16306423,55	15423224,92	41267125,9	57215124,23	24804420,83	69918355,6	51167769,23	43184588,75	64349491,23
Dodecanoic acid (lauric acid)	27129856,5	48431369,35	8760717,025	85574965,65	99789311,1	37439822,28	31118785,8	40584420	64431949,05	52574752,8	57615790,6	311275810,6	34912460,9	87836021,88	102897270,9	17129692,8	48589112	57650343,63	149034395,5	91966567,5	45267807,4	27410656,1	2122226,25	36549048,9	3224260,512	7920679,375	6454643,3	3140604,675	13650580,2	17166578,1	38359632,85	122801200,2	20413588,54	75489867,8	51440810,5	51964220,85	78305229,28
Tetradecanoic acid (myristic acid)	56829778,2	65442609,05	21276987,95	153352544,7	175173832,8	96965095,05	73614805,65	62238220,8	176065640,8	102423428,9	93744709,8	386422698	130714236,3	216720213,5	234981076	39572223,9	67046665,4	159192412,8	348149838,9	86665897,5	107761456,4	69144914,35	7143752	73726416,4	9111659,4	22769068	17586372,85	8194809,35	45253260,7	41104191,65	80941645,4	459541404	51752460,6	194531416,8	177947876,5	140500258,6	117378782,1
Hexadecanoic acid (palmitic acid)	826816053,6	926482502,4	360052550,4	3645799550	2914492214	1217770444	1074643495	1172562301	2227137741	1334993318	1520092954	6092886619	2642424402	2708087116	2983166400	523924896	909420340,4	1844786692	3770272266	1120616160	1523401933	785004492,8	95427048	1465928901	154066022,4	284419548	203430097,2	129442268,8	616251516,8	746428688,8	1239492654	2691420782	884862777,6	2975812074	1979771057	1429952154	1963490471
Octadecanoic acid (stearic acid)	871992410,4	896406201,6	514027268,8	5606226326	3764027059	1808585006	1394316115	1396296659	2670179691	1019205481	1033608998	8798660448	4804591198	3681492696	3580074726	630249259,2	1060296494	2169914432	4211367314	786824820	2049788954	1051026276	112568640	1398903106	212520825,6	348993316	178987465,2	191819763,2	665248456	1156945817	980335417,6	2806802410	1029794465	3927841503	2289407410	970791040,8	1687647294
Tetradecenoic acid (myristoleic acid)	1310861,313	2687455,498	802848,85	4804573,59	6238537,02	3764771,08	2968115,088	2700554,752	5938175,446	5754171,822	2902171,52	11490143,72	3976371,171	6970961,235	9413058,244	2625903,852	2801132,906	4796230,25	19344437,01	4749617,4	4485682,424	4452508,999	328731,56	4037360,236	251031,744	1061619,895	701574,237	302030,235	2553501,794	1284769,379	3165153,068	22595486,38	1922579,238	7179211,111	10722410,38	4713470,898	9071918,853
Hexadecenoic acid (Palmitoleic acid)	14651293,12	33051297,83	7396965,8	66546007,5	81476662,8	48914722,03	49224021,15	34134081,5	80418563,75	66401783,1	49009536	167057072	55803465,4	123113222,8	106991272,1	27507651,6	46450775,8	68812096,5	303600209,2	43170588,75	60064420,4	100661767,9	6383036	84585410	3670126,512	10286038	8106617,8	2471127,75	24020318,6	12513396,62	38561045,6	324103966,2	20576852,41	79391829,38	333774625,6	76834452,9	77228188,28
Octadecenoic acid (Oleic acid)	73296551,7	137916360,4	20023254,95	972846871,2	335567175,6	174631382,3	165777763,8	122887307,2	374340584,8	277232709,2	196882902,4	862050356,8	275948775,1	640141635	280831728	60200052	111945741,1	214226064,5	1778881042	95988202,5	179423222,4	144577153,6	13795616	287675806,6	8210523	20343254,75	15795248,65	8280126,4	97237398,6	40425272,95	138796134,4	898535408,4	68297654,4	406473069,3	389311219,8	273372601,4	326939020,9
Linoleic acid ((9Z,12Z)-Octadecadienoic acid)	27426762	80194004,8	4626128,45	714012889,2	810625524	150905724,9	73972367,4	72268562,2	245578205,6	124936754,1	135498034	1836786978	104685729,9	362265697,5	111168262,8	34469529,6	44493924,48	439421465	903303903	47065908,75	154132784,8	73424319,15	7911465,5	231063560	1852622,856	7091944,58	3047974,839	2725812,7	41309911,7	9717309,25	87919824,3	378681118,2	27556489,03	160790283,9	171610331,6	113525847,9	160624576,1
a-Linolenic acid (Octadecatrienoic acid)	1370930,913	3924422,502	164451,342	16685880,22	75342197,1	5221359,916	4485609,387	3262849	9446511,55	7062888,35	6896548	88175052,25	3908575,816	14554548,16	2817896,504	1106330,874	2197671,19	37997344	24383107,6	2526234,3	3255560,112	6790161,016	418816,75	7028015,904	164430,456	266004,69	168173,512	168877,605	1325230,036	874751,185	2024116,556	21990546,9	832752,777	4790663,684	7560708,976	10162209,75	4662633,73
Arachidonic acid (Eicosatetraenoic acid)	19729540,58	67908440,6	253888,078	1476145807	196964253,6	44353608,53	72918077,55	48321817,8	295652929,6	114023164,8	67211420,8	1154484934	137264657,4	352851352	16907973,1	8724589,5	28049501,77	80565340,63	1189027049	15576449,1	26476787,63	47183229,85	2167650,75	252403424	184451,496	763170,135	25338,873	14049,568	40782857,8	971782,456	17255174,55	213189051,6	51958419,8	493043288,8	228082245,2	128685499,1	208458876
Docosahexaenoic acid	3177534,825	12942881,04	92944,138	161333511,3	27495701,26	8317959,419	11460762	7831525,852	41418101,84	22518280,4	21393594,41	200163946,1	10879842,37	85378751,5	2907942,6	1304294,178	9317080,058	87984369,38	717743711,4	8520799,65	2698817,32	9446375,45	814115,69	43208660,95	137444,928	72563,155	0	0	13185326,51	0	7789499,564	92016587,25	5216193,884	66978151,88	56489806,93	30098242,19	44638821,91
Dodecanedioic acid	1095862,77	1446007,108	357323,763	3611491,092	4630566,264	2105135,027	3495884,229	4079653,704	9704783,914	6123606	6403086,204	16598195,09	9617921,426	14034396,25	11440503,5	877139,604	2223644,852	3302016,165	5006239,346	2055100,5	2101029,728	1483120,208	155444,3	2375557,912	324115,248	515157,72	398962,25	186156,893	1111850	1953006,032	2683000,474	9552015,774	4003842	9797115,129	10940095,43	7557259,394	9235528,434
Eicosapentaenoic acid	570724,461	1155149,996	0	22220332,69	3090962,64	933039,639	12168743,1	2858618,848	9041881,8	12574461,6	4757108,148	75230409,73	1940791,082	15750879,97	581490,56	71086,818	714904,19	2801633,065	158728165,8	624856,65	730837,888	4225370,942	181414,55	2280878,964	25414,08	45425,905	0	0	3316281,066	131995,544	363697,18	39255139,35	1121989,002	7488188,694	6913924,232	8514688,298	4850892,264
Dihomo-gamma-linolenic acid ((8Z-11Z-14Z)-Icosatrienoic acid)	1792371,645	7127181,971	135467,83	150003625,5	20754261,6	10861146,4	4870576,563	4227382,428	43210176,16	12622790,8	6434858,604	273136633,8	9313189,318	44001877,5	2735561,44	1419917,07	6564563,863	15194428,38	224144822,2	4772227,95	14235192,22	5570629,616	480831,47	30687593,3	37874,064	181559,98	62861,242	32087,9	5753277,556	146329,439	4035828,874	20273224,48	5473657,125	59318934,1	34348956,28	24369854,1	23948498,34
Docosapentaenoic acid ((7Z-10Z-13Z-16Z-19Z)-Docosa-7-10-13-16-19-pentaenoic acid)	884521,053	3066568,323	0	34049511,9	7620504,9	2507156,248	2037425,214	1923721,012	21940328,93	7444334,478	3250678,556	51969742,28	3344734,02	15656879,6	367458,072	375484,164	3420650,233	12470845,94	200929532,3	1621508,25	1358293,2	2303176,532	138818,39	9235009,784	0	0	0	0	4063831,656	0	1098774,754	11141241,74	1838123,139	20679375,98	13619676,53	7295492,5	8799587,116
AcCa(2:0)	216749,9958	220886,6207	2352,389097	3265855,752	3464957,971	555084,9291	207654,5874	500065,017	615459,9801	255137,1066	105352,8761	1654258,648	869715,9503	680508,3194	103090,4219	425813,2917	873745,7817	902768,3576	2023134,119	1200287,785	63892,37176	611106,7482	21442,78081	1469714,967	6292,525955	197901,272	20545,45831	5627,671101	138807,1786	170775,9001	617239,417	392940,5487	277971,6053	825766,1583	626727,121	398549,9047	576789,9805
AcCa(4:0)	13336,73285	22813,13336	1443,243107	100951,6569	163619,2735	43379,22908	5236,203012	11791,41159	33146,32647	11948,34906	6120,260456	62141,95074	29147,12747	59605,72684	19157,33092	52555,07327	79008,84837	99014,46184	270818,5957	79661,48449	7749,406885	77017,93314	1249,777523	99655,48152	1657,415973	20541,31644	1958,850245	693,7496663	11245,54726	21132,03537	81350,16653	30773,64266	9982,490283	86524,09559	95157,20101	30578,03444	45572,48482
AcCa(23:3)	1014142,582	1447461,981	355488,0602	3930063,779	3767815,433	4116984,568	1209794,19	1063602,196	3356805,061	2166408,473	1580819,571	6003955,94	2979320,892	2878177,995	4212553,003	931566,2319	1875242,572	3075482,306	4846739,488	2093661,418	1794984,776	1166305,928	125091,1934	2648277,674	278819,4372	472110,5283	435771,4254	178409,794	996911,2589	1138080,378	2048069,831	2425844,677	1422421,134	3413241,379	2995804,516	2227709,966	3248926,861
AcCa(3:0)	50229,52112	95149,69984	900,1192969	488166,7264	410132,8781	135618,7838	27216,57031	37374,59984	85009,44503	2858,355208	12825,49607	246704,7714	121862,0549	135221,4832	13404,69029	118701,9377	211785,8924	196980,4179	814908,1625	92972,19472	8917,160848	293886,4681	5740,740713	532035,6551	898,1983453	20845,51788	2236,098414	657,3277071	41512,72315	43065,90829	109688,7243	132293,1382	89781,60348	328377,5578	95995,53951	82359,49864	145309,6631
Cer(d16:0_18:0)	62289,53817	58900,57405	22109,80438	201712,1273	213969,1727	92144,98692	62715,42382	52365,29725	164865,344	103040,4637	72996,79215	260504,6208	133331,4261	125643,375	202505,324	40019,0395	106213,2544	148678,0079	227074,6786	91849,10048	95814,82785	58272,48338	5856,815272	122608,0911	14684,45628	18540,33053	18275,39099	9338,541196	49988,22999	66838,86931	104862,4377	108238,0841	62803,6131	179317,8542	148375,8004	100489,3044	163109,6664
Cer(d16:0_16:0)	37687,36747	46576,11734	14523,14441	139302,2799	133783,7364	65272,22175	36959,74197	59357,85983	117968,2835	83808,93336	61212,36099	249234,1855	112412,8816	114592,0603	152687,2677	36365,71286	67157,67009	107044,0497	235271,2099	106524,689	69371,43593	37523,16894	4671,959916	78485,47041	9881,83863	19698,15581	13287,71766	6613,054498	34520,81793	42211,07135	79816,73671	106265,0276	57265,04067	132462,9531	109677,711	74097,48388	117725,7754
Cer(d18:1_16:0)	26575,80638	43368,37382	2866,616099	147506,534	105868,5266	78779,84037	23393,79387	10464,81941	19686,51201	28718,63764	65703,42627	107259,5286	50560,12107	114602,2611	37979,24438	14192,99045	91781,92095	64241,47373	95355,31868	11413,38725	9666,853407	18875,50047	3146,899065	89455,79253	3175,244783	3757,857385	1624,072768	973,4953036	3577,818549	7758,676237	110797,166	349732,7954	37510,66669	344935,6822	23018,58814	94037,03891	80678,73539
Cer(d18:0_18:0)	28993,02347	39195,46752	12320,46484	126782,7025	136084,7863	53203,02598	31334,78323	40541,06265	105448,2905	68318,71727	46510,19561	162642,6271	65195,64728	108128,4647	110099,6922	24959,20043	54175,05664	87570,59417	165803,1768	67058,00888	53829,12243	35323,80016	3530,54699	67290,4619	7455,950913	16748,70971	468,2556602	4592,678231	35673,38618	32021,6371	59576,90205	89830,24163	38194,08001	127466,3696	76848,26857	61409,63118	106090,4362
CerP(d25:1)	0	2795,808154	0	344616,3725	102103,3432	7083,135395	585,8619595	0	536,2172192	4090,853789	0	17126,6946	978,5660545	27019,33803	0	174,2470615	7053,961609	25276,42293	213607,2417	0	0	1258,883928	205,9146593	55793,97851	0	0	0	0	2266,963084	0	1208,006564	978,8448873	4253,557359	134791,6003	0	18791,61385	51180,36578
CerP(d27:1)	453,072729	5120,906659	0	470372,1362	86999,98192	7253,729848	0	0	0	2473,992704	0	6199,391789	2400,717417	20908,42738	0	822,9832165	11629,60022	18229,849	184826,5098	0	0	1334,129971	348,0803408	62405,4754	0	140,6387402	0	0	2338,01532	0	1114,462625	0	4720,708573	99153,6862	0	21655,01753	41263,45663
CerP(d29:1)	215,4046081	8910,944006	223,8364589	376391,0877	43638,97351	6283,171108	0	0	0	1720,221339	0	767,3789579	1778,480463	15476,59504	0	1012,214586	12357,66011	11040,43	107322,3748	0	0	1062,7857	414,2035939	45044,73238	0	77,64257287	0	0	1102,256832	0	964,9514693	0	3723,8933	63056,66731	0	19662,62726	28028,19133
DG(16:0_16:0)	66968,40247	83450,33765	25465,88555	250866,0134	217291,6807	122798,2885	85348,15484	79675,76969	216780,9879	138140,5184	91831,91452	377525,2669	192136,4964	227321,2147	248055,9779	56236,71246	122749,5234	219848,9022	335507,5303	129949,3061	107016,9177	78238,39974	8909,380218	164536,7234	21211,61842	31213,56891	27021,67633	11524,19782	65345,45533	67619,61918	124668,2007	183999,4196	84897,75438	251206,2416	212885,8241	138308,4304	200356,7333
DG(22:0_11:0)	54032,73895	46568,30703	18531,4782	159325,7159	166132,7141	96692,34941	6876,670926	64074,8904	127761,8394	91761,71609	65765,06107	245623,2207	125778,8341	136869,2416	166336,8982	37363,41601	78932,241	146656,8754	271820,5902	90501,54834	79381,77422	56483,21345	5308,696898	124882,4072	13852,30559	23728,04106	18123,41903	7535,486076	41737,33109	54515,82061	81321,3629	111522,7504	65519,8675	158722,6108	139626,003	89564,14201	144745,1564
DG(16:0_18:0)	66291,35028	74475,20073	25137,03464	225619,6602	230508,8473	133538,2128	91078,34617	68419,06506	220720,5369	129295,7724	90499,22901	379936,2218	190414,6532	211096,8398	264739,0554	57288,39726	106328,3801	203905,2435	320541,5519	116525,8847	124674,688	96986,72116	8538,96735	163207,1621	22228,36253	32171,81278	25218,97576	11146,48022	61704,0105	72303,88597	117705,3653	180532,6432	79874,61498	282237,7234	195070,2501	146816,4545	187723,5772
DG(18:0_18:0)	62451,11413	61333,74641	24963,00249	251962,5926	206541,5224	108443,9261	63401,64998	84068,52893	2210,019478	112260,0529	87216,90352	252227,981	164135,0208	189061,209	188586,2806	47202,26501	124005,5541	166490,125	342648,8817	133406,9204	106865,6835	56390,57377	6428,460165	111257,2923	15759,10284	457,7598532	26171,20016	9707,504935	57558,40049	70137,42772	120093,7254	107967,2703	78248,12246	259025,0274	140548,4527	107605,8252	236545,7465
DG(31:0)	33756,24595	38081,1089	13556,56088	123384,0707	119413,0305	67404,94842	47103,01235	38733,39624	106927,3513	64818,2534	59486,7248	204074,2339	103816,0656	129606,0491	144873,9264	35138,16362	71666,23557	125277,4563	190627,2138	69155,1595	68211,91124	43420,37719	4605,046003	88180,78105	10303,20588	17041,15671	14905,08076	5275,411039	31389,05883	38876,17246	67114,14261	101888,2116	46035,73424	127153,3655	100554,2453	67909,16131	118190,2928
DG(P-8:0_18:4)	1491322,131	1769082,689	546375,982	5217370,204	5076291,267	2688571,814	1572176,779	1700264,893	1842999,512	2808743,827	2061871,716	3310532,198	3998825,15	4453490,012	5661884,414	1255904,749	2465388,091	4444972,967	7911216,127	2743802,358	2271928,429	669904,1566	173539,7358	1340719,994	421198,3945	225942,7957	594044,2323	244391,8549	1390712,421	1509425,85	2704072,429	2732035,553	1864974,76	4860937,865	1433343,437	2949590,855	4450982,684
DG(O-7:0_14:2)	610393,433	806501,534	238743,0782	2275119,931	2072963,891	1152239,625	745536,3285	2749954,988	1735457,202	1917135,296	937040,5568	3352313,31	1703792,051	129358,2058	2656656,123	554667,9434	1127067,264	7337929,672	3106511,566	1093814,767	798813,355	646710,0648	81068,44312	1427627,719	242617,9929	282500,9855	264649,2847	98657,96572	547958,6555	673247,9372	1228383,59	5671710,414	791748,9976	2355076,549	1741441,293	39880,72466	2075547,832
DG(30:7_19:0)	1147,388364	1224,981285	515,343957	5296,10052	4650,8664	1813,216198	24497,03691	3814,764682	5469,742411	11816,03609	18796,78479	5195,630737	12421,39808	21746,91086	6631,477457	464,306259	9283,398893	5867,149476	71469,98459	2367,001262	1696,328186	9628,41118	691,9985013	2892,844399	570,0414597	3217,250351	1457,229885	275,16843	1371,215374	1167,364611	3007,773077	656284,6353	2194,497466	17022,48289	0	15373,93873	4948,984406
DG(O-6:0_14:1)	80275,54722	235128,3945	22246,35673	314304,8841	239359,663	371350,9157	100033,1959	103260,0354	593904,448	121366,9248	296613,6571	610477,2956	626503,8178	289258,2755	852886,6959	117812,9293	821208,3785	690428,0418	748353,189	61014,44461	101432,7145	158064,424	21097,63719	137659,7932	27623,95046	64121,91196	74453,88673	14592,76336	120316,6493	168585,6791	187762,1494	1754805,784	76459,16838	357021,4266	88235,79988	295844,1615	163810,9031
DG(O-17:1_14:1)	73897,56603	90641,57013	29915,43727	269736,0446	238860,1501	139803,8704	92896,92493	84139,23692	216473,3841	126857,3371	107991,6774	392262,2582	199701,4575	225973,1137	303995,3424	63461,9116	120260,808	245639,1882	396420,5829	134222,5137	133704,4271	92526,20618	9030,91012	167500,2037	22543,52041	31803,8724	30280,02202	14607,72731	70440,67748	82374,78043	148308,9356	181270,7835	94407,92447	264011,897	199196,2671	172139,8175	248317,9402
FA(14:0)	1137212,643	1389805,911	393233,0515	3549774,892	3293253,983	1841255,722	1370702,569	1265657,688	3776963,462	2437476,493	94665,29506	7773222,851	3279537,657	4239859,514	39215483,78	815754,4349	122037,0758	3254007,424	54834633,73	135408,2723	2101389,619	1549659,989	143614,6764	167879,4513	264913,5616	409503,2068	12683,14994	160356,5644	1012282,522	1038157,477	1725577,856	5966395,925	1134778,368	3808719,815	4878449,521	2766076,463	3443772,407
FA(22:0)	307315,8016	360342,5365	121847,0326	1024138,488	974304,3858	534222,7477	375356,4557	328253,7998	854606,9275	639779,5167	535305,3251	1607596,053	828380,8864	948065,5953	1212919,666	220391,3814	543175,7373	818664,5881	1692357,136	441213,1945	469272,1227	310930,2952	37160,60412	693788,4062	82643,88851	124758,8801	115445,0801	46096,27356	256977,5656	289970,6854	514617,2906	1293772,713	348456,5747	1105237,444	743236,7556	642796,859	850408,9653
FA(16:1)	501314,4115	844315,268	144991,7217	1903122,34	1929078,011	1245918,895	1253145,537	917495,1224	2257348,003	1925270,491	1193043,437	4699300,958	1405701,8	3420933,814	1975052,503	488395,4614	1021718,111	1643547,828	8951630,102	1219897,915	1331595,322	1824499,325	116482,7214	1912274,885	104220,3117	202613,6176	161741,2994	60527,62969	639666,8441	416781,8539	618055,5035	6488048,257	486086,55	1955429,081	9146434,472	2503784,504	2291359,556
FA(17:1)	74190,57664	167582,9778	37533,56691	345102,8384	406586,3091	224246,6526	140931,9616	131449,0558	399651,52	268151,87	199235,2524	608165,8653	360480,6161	351737,8383	439243,3884	112902,8899	283560,7054	328351,4462	1300875,518	271339,8542	275743,441	145607,4889	27540,47217	411667,7478	21005,70265	38655,09763	36967,23899	15589,64953	152064,8329	104380,5749	184784,5692	990798,9408	106470,5532	390159,904	2013376,465	221880,9105	378291,9498
FA(18:2)	462246,0137	1275301,141	55236,4463	11159192,9	10557119,24	1651443,936	1285901,972	996131,6756	4499091,142	1979956,201	1843112,331	27156532,73	1731051,598	5814660,419	1402728,82	425010,3639	907934,7419	5423058,108	18105356,59	968203,1656	2473421,197	1145847,055	114335,1693	4449496,696	31127,09529	119769,8763	75511,31671	42868,56426	684366,431	231095,5221	1092529,752	5373516,209	382391,5641	3244617,691	5457349,348	2412393,475	3226805,552
FA(19:0)	117086,9665	138307,5043	52246,16411	506508,2284	481966,16	205974,7115	163679,9188	156705,6161	464618,6602	302776,6839	235673,9553	760638,9982	359031,2445	347428,03	617325,5026	105471,4186	250326,8929	464733,8674	715268,7362	224105,6722	176448,9265	151314,9294	16992,37287	377871,1868	42537,76686	64163,77035	49547,5457	25484,97912	113525,9453	132765,9748	244382,3708	541944,5686	193289,7518	509986,8971	378087,8127	322035,4775	329847,3086
FA(20:4)	234787,9171	812350,9901	5911,324921	26562131,94	6538998,26	861527,163	1409241,68	760879,2059	4288119,325	2400064,561	979281,8636	16902886,42	1612978,593	5965677,916	156196,0837	79976,96381	683010,6862	1755253,685	22524254,01	393431,329	432409,0926	817514,7601	32691,44324	6947854,4	3985,338335	10010,63394	3016,644692	1500,489313	704499,6395	18710,81134	445211,6898	2662863,457	765145,3711	9559503,467	6755300,004	2334776,848	5464128,061
FA(20:1)	53371,68786	101267,2243	19182,83135	1746423,902	316586,0256	127315,6575	77908,77234	65775,31504	334989,5845	128909,6168	118182,1113	661962,3759	307506,5989	372859,4203	158288,9869	47655,98891	153110,7239	195048,9251	1337089,105	54304,81842	203162,6215	67260,32648	17287,29848	475791,7951	10486,23766	19477,29648	16012,69098	7159,015538	96894,08336	47903,55077	98962,05561	462981,8306	100149,8039	584948,8785	524374,58	222817,3559	452683,2959
FA(20:0)	680852,8164	703161,6738	254371,4807	2330637,144	2013732,957	994340,517	723451,3447	660198,9461	1661285,902	1223000,417	1088013,606	4618005,946	2115391,819	1856612,035	2178598,431	395596,1723	991586,9181	1473972,079	2887599,87	641583,2585	713393,5571	568407,3181	64733,10889	1262268,419	142006,096	220565,3306	190572,6259	97587,71868	470000,3955	508326,3841	999213,5597	1842227,88	658371,3073	2110087,024	1191910,588	1173913,228	1728761,004
FA(21:0)	82066,6654	82311,82714	32994,11046	272435,5205	288923,3493	139365,4654	88202,0556	95705,3199	276811,3276	191566,689	153389,4351	506672,7512	240804,9967	251943,5618	316767,8793	67613,97415	167093,8176	251199,0944	504344,1769	134133,0162	142453,4944	76516,15298	10499,87966	211642,6299	24966,2938	34575,84204	35118,70767	12744,82557	75686,05411	73921,45224	136100,786	296872,8579	104268,3055	311231,3087	213943,8511	172403,7035	240433,5846
FA(22:6)	45009,34648	161500,6245	1111,628421	2103883,909	1143894,12	186672,3627	233210,0497	99933,73017	562898,1237	479251,2423	262693,2452	2674465,307	116627,2588	1362728,258	33565,8567	14752,5439	161894,6044	1539406,553	14036870,9	203083,3005	50531,76125	143351,8548	9682,446339	1189055,448	1458,186351	684,5399359	143,2335559	0	190427,9939	2652,271014	128715,3396	937449,4456	88880,95939	1816056,599	1379934,032	575688,1554	1065105,347
FA(22:4)	23519,88142	153893,5139	444,4470391	2963244,244	600665,1656	143683,5537	58182,79662	53071,1118	599838,3431	186982,1947	95811,61468	1560053,039	166506,2172	613446,3203	21731,64108	10669,04113	108955,8145	290083,2686	2501276,032	65276,54212	74643,00214	84597,48143	4436,354065	1366241,758	554,0615678	1826,119353	479,9765197	259,1598826	82819,15627	2513,854602	63532,13854	143515,8402	86721,99272	1800831,41	704310,3038	233796,6649	839667,7292
FA(16:0)	36504863,53	41877019,28	12521954,89	128473442,5	101510325,6	48041666,6	39411000,55	38534609,25	98857215,66	62257163,38	56840416,39	269168808,2	122183927,3	109116213,8	93162698,87	18499431,12	44631322,41	60426030,05	156937556,4	40330432,31	58892065,5	32683403,42	3557397,481	62132290,37	5956653,424	9637910,87	7786705,992	4938232,761	22715488,28	30505477,97	44615261,35	109993268,9	29547036,15	99839042,61	69980917,23	65430663,46	82309883,94
FA(25:0)	88305,29898	94222,59013	35438,6955	316427,3576	307873,1993	161396,7728	117494,6839	106537,7339	234100,0211	227013,7316	249460,6262	489255,6288	250679,3872	315344,2166	431132,5033	74384,81443	199345,1203	236000,1107	443485,6561	143626,2159	130638,2755	90658,46722	12949,18074	208245,1714	25320,27287	42541,3304	36292,3169	14035,57978	76427,34438	85440,20726	171371,5778	577907,6134	116300,7108	399149,492	224429,9399	223245,581	251751,3721
FA(23:0)	84099,08384	99637,81848	35020,45875	290686,184	266974,2693	146332,5195	100124,2467	78278,73189	237905,2221	191263,3785	164134,1905	457828,5042	236015,4597	261068,6207	383719,3097	69578,09987	170987,8779	233612,4237	488085,7057	134386,3262	113877,9115	85022,85991	11508,65584	205310,9577	26113,90322	39165,60163	35100,44228	13987,25584	66880,58631	85796,26127	151963,6535	521999,4538	110300,2288	342371,7661	216054,2287	211487,7589	256629,2847
FA(26:0)	191266,4134	221786,6636	73751,40818	689520,5009	608689,6677	330922,6515	229708,4731	212989,136	488346,3025	437387,9258	348838,3769	1023036,371	530175,3706	582276,1208	799789,4239	159678,2384	375375,261	554336,7727	966873,9465	298373,2637	283271,6726	188524,4353	23874,79405	419877,3833	52065,51321	83049,12177	78379,51287	29406,82113	151910,8257	197603,4149	347442,9706	816322,9665	228944,513	746059,7236	452804,178	393418,9612	556577,5175
FA(20:5)	5717,89964	12388,16298	1577,597085	198770,4564	86451,83645	14292,90464	143060,6442	33132,1467	120562,8948	159481,5225	42583,07033	647032,238	18097,10355	164856,2217	22070,93506	6184,339784	13585,00773	49931,1638	2201005,534	8869,52556	11508,93291	49800,30232	2078,105959	38126,24985	3616,013096	3015,474681	2230,989601	886,7028128	38799,52471	13206,16451	10672,84524	336577,4668	14050,48724	112481,7016	171592,2988	112316,098	70084,17225
FA(20:3)	47418,25612	155327,05	2577,670421	3250256,859	892964,6511	239969,9926	149359,7057	103808,6858	993191,8485	318837,6781	233140,8245	5726523,801	295099,6407	1103337,227	84573,65187	27626,45709	158494,0768	431450,6723	5047758,244	129070,5115	389240,3495	117784,5179	14420,35261	1083921,74	3129,147128	7372,182198	2885,985642	1198,747374	189638,5011	12549,14728	138941,5771	735092,819	125090,3558	2209765,473	1563802,006	1003371,311	844629,4132
FA(20:2)	26228,72197	78196,94147	8235,519528	1444311,019	219655,2111	89484,8162	54407,15685	46830,79324	356019,0789	105460,2197	72418,95331	731024,3497	200026,6542	318980,8756	88840,59036	28991,89432	101816,2947	170932,1053	1170119,098	58411,71196	218392,9731	50394,47172	11807,45749	436316,0702	5857,180934	12276,73265	7504,730847	3191,183311	75979,0254	22336,67857	59324,69562	277650,3856	67749,60601	506786,0654	666343,9093	177123,2596	324418,1395
FA(22:5)	19998,20365	81721,44618	244,6736366	964979,178	362015,4329	71326,36749	81803,23648	44778,91916	396157,1993	185547,6683	99150,85823	1269012,387	72510,86006	509917,0277	8919,9081	6300,017766	80464,67239	308919,8762	4220255,393	46290,69616	33423,3191	68101,65042	2952,191345	517670,5163	286,3014211	552,9700461	0	0	82933,08633	1393,192961	38531,58221	224742,93	42288,99201	829889,9644	465701,2346	253037,1908	349128,7406
FA(18:3)	27600,10315	71170,44899	4371,168017	273678,7905	748369,6558	75701,08142	101907,9134	68660,87347	175883,547	143121,3694	128435,5551	1153159,27	60288,83337	300757,9453	64850,0766	17687,89815	43517,19163	454050,7323	507945,1346	55057,92985	75168,09768	108407,3994	6202,698027	144028,0292	3495,515935	5245,617983	4583,823538	2559,834903	30908,6639	15611,48815	42103,74988	387242,7328	16754,72838	93276,08557	323248,125	197198,5149	139669,6259
FA(14:1)	48753,39943	62116,31516	20202,18072	183382,9593	145459,8426	91622,73281	63611,28533	61060,03881	180130,4267	107646,4154	80186,12733	316643,526	121869,8147	182276,422	181023,7503	43015,23811	96453,92465	156968,0677	370983,8016	105016,7356	101276,5277	103451,8762	6409,249104	134085,9563	14585,39204	22854,08896	19195,67565	6162,758427	56552,56311	59962,10362	97032,18464	310698,3092	61108,85498	172735,4501	256191,9021	124098,7599	186959,2457
FA(15:1)	44746,00366	62374,56708	17627,37263	165564,6618	196012,5064	95937,9395	64554,31101	51895,80146	162897,2429	111695,7869	83515,06677	311474,6776	147191,01	165682,8877	208011,2927	46103,47854	99279,64802	147051,0892	429742,8413	133109,9056	108391,6976	65978,3369	7192,712681	131378,5377	14994,13381	21102,64793	22342,22229	6944,84229	55922,52742	48707,40286	82308,98252	283753,9918	63629,59601	177796,7072	416000,1438	104445,429	211578,8844
FA(17:0)	668178,7302	864205,5263	220577,2328	2439059,991	2228791,627	1208281,918	830410,3193	767428,8576	2268306,775	1339990,929	1121563,435	4130543,193	1897716,867	2299020,498	2603676,094	537917,495	1472488,084	1825057,29	4552931,239	1077394,899	1191636,214	795471,2539	108710,1027	1679035,755	184442,8102	259757,9821	238272,4922	108388,992	642722,3539	669670,14	1080481,23	3814961,364	736431,487	2155110,105	3173477,491	1491460,975	1850702,761
FA(18:1)	2563539,119	4600469,189	764548,2165	31669257,73	11985282,12	5574735,619	5855975,625	4484294,141	13090891,5	8152831,412	6132118,546	30252657,76	11566855,21	23967560,38	7485765,09	1787484,855	4421543,739	7529245,998	70458974,22	3376092,892	6358948,846	4626361,776	401111,9773	13103184,51	330988,9351	642802,4571	461682,7191	297341,0448	2980649,041	1543805,373	4228239,077	33060444,41	2290271,083	16582631,87	22477157,38	11166825,14	14480703,71
FA(18:0)	71495958,47	73342517,33	24978000	268367581,3	181360849,5	87001439,5	70887509,54	64853510,78	151898169,7	108955528,1	111080218,6	508665565,4	262056867,3	174882407	177559082,9	31355534,36	79609044,15	106602382,2	221654212,3	30154943,32	62112186,19	50613564,94	5557774,501	107543270,2	10836071,07	17571410,65	13705995,97	10685429,83	35677731,38	52657991,06	85770875,21	137713956,5	51620921,14	201718884,3	61932533,04	87146210,95	142893437
FA(24:0)	344417,1257	437081,8728	132143,3154	1364700,915	1175271,066	644781,9559	441194,0214	393074,242	846048,5758	823741,2107	724122,4837	2012791,683	1017874,665	1203211,829	1523352,665	302771,5008	788217,19	968162,5464	2147197,017	498112,3042	485811,884	369238,3928	46076,45029	822978,1541	95693,90845	170010,2233	146366,5937	51824,55175	283621,7424	329171,2011	652097,2255	2145244,734	445609,1356	1545895,019	829117,1363	854418,8707	1052377,886
FA(15:0)	3442866,581	3878896,278	1251939,932	12238605,3	11022193,44	5799956,259	3848386,992	3654911,408	10094818,2	6460695,719	4737649,839	17836638,23	9218907,471	10128536,32	12738147,74	2741027,359	6147684,039	9491793,175	18951504,61	6273582,661	6051888,12	3805476,949	452478,2889	7818481,085	982074,7027	1375519,201	1300035,789	516139,4091	3188906,852	3815558,861	6022856,659	10853826,51	3717658,134	11841406,81	12594536,29	6661827,586	9568501,616
Hex1Cer(d18:1_18:0)	82451,11459	87800,15928	32326,71022	275775,2464	292260,5157	149083,8818	98566,57132	93688,09343	218753,7639	149737,856	124553,3376	430786,2212	201018,63	237530,342	316195,4208	65203,04823	136761,4188	255102,032	426635,9745	145731,6085	142329,0714	92732,40494	9924,229091	182342,7576	24181,24116	36571,25204	30314,26008	13617,45628	71786,27447	96978,49388	155415,1548	260798,8649	105892,2339	293336,7641	222836,114	165778,2097	286811,9375
Hex1Cer(d20:1_22:7)	82968,96022	96377,63873	27102,59014	277106,1882	268750,3227	145186,8937	81327,83947	90060,97402	225309,9203	133550,8418	113545,0444	465920,8588	206143,5065	240318,0679	328996,0175	59339,96909	137735,3644	219159,7571	446916,3342	161098,5741	139331,275	87711,21895	8879,261398	178598,9324	24604,76865	35340,73686	31072,45035	11906,49355	74645,94232	86423,80759	147982,009	203986,0801	103371,7382	281791,4369	233805,51	158565,2123	243561,193
Hex2Cer(d18:1_16:0)	4434,392266	14516,63164	2322,026517	466779,2664	76408,22827	24436,3519	2616,851037	7704,03664	0	10342,90021	26478,42819	3504,952583	168684,0263	53745,22717	0	5625,269492	22999,1744	7649,731161	42896,65727	0	0	3977,366009	1766,604092	29798,1027	209,7143556	9219,938758	0	0	598,333762	2854,768122	18307,5148	49603,31406	105867,8723	211298,0901	0	43602,50668	88370,51533
Hex2Cer(d18:1_24:1)	0	1045,585496	0	113515,0716	5571,691403	0	784,052349	0	0	2001,212647	2401,177194	0	15947,62129	8997,319373	0	0	1551,671238	0	17343,02956	0	0	0	0	3076,294408	0	1287,91359	0	0	0	0	0	228975,7367	8327,947631	47434,99341	0	12459,58567	10161,63783
LPC(16:0)	295111,3317	1022642,767	490,3992862	427507,2466	1102944,831	85532,85076	1384821,211	735331,8585	440299,4667	862560,0268	2457865,998	3705251,795	59791,90597	4773121,429	9714,91242	2204,479562	34104,025	270683,6144	41101113,49	4189,749091	3396,175868	435247,5776	1142,702628	3060205,999	215,0225268	432,4636193	491,0761051	98,97782305	16988,99125	3420,738476	18181,86366	6353875,857	78682,5604	1598631,986	378764,0919	5316932,685	1457050,304
LPC(15:0)	1425,249326	5474,890652	0	9372,951306	40147,67936	3989,579161	53289,04614	28460,79719	38478,97023	24199,02799	29446,39242	304013,2898	5434,950805	134292,6406	0	0	787,8491529	13563,55427	233007,731	0	0	28872,83091	0	19685,98927	0	0	0	0	0	0	0	353953,2869	2597,752977	65453,08745	32944,49509	116974,2931	73240,02789
LPC(17:0)	3462,006314	14807,14752	0	45482,35991	84919,43366	10465,23939	110761,4793	62285,30966	50331,93557	56354,71342	35640,0691	673473,103	3510,492712	152963,0554	0	0	7462,169868	24099,42201	439795,4041	0	0	43789,3121	115,2788023	53729,68458	0	0	0	0	2483,468971	0	0	589427,8157	4013,585318	120296,4812	10760,46199	246442,7541	165923,1193
LPC(18:1)	41433,39768	83426,84024	183,1441514	2211689,925	1432039,382	141901,8645	1559553,967	515267,6629	530424,3909	724875,5629	239645,3986	5033868,996	410236,7313	3468522,173	4451,412991	2398,775324	17367,6389	251496,293	6433386,537	7965,932473	9115,920865	290749,9509	2408,055352	761058,369	176,9853812	0	292,1736111	0	37290,93402	2307,546678	13361,2942	4793204,878	216136,7344	3009040,024	423258,3857	1998565,39	2330162,738
LPC(18:0)	34878,96288	101795,5486	1403,912171	2031804,597	1111980,399	92041,12987	560723,4251	301274,9892	218556,2538	549907,8019	130478,5038	6568596,724	105648,4821	2870268,398	16982,16597	5709,880195	69394,53764	154770,9678	5801378,515	3071,604262	6056,654915	225449,201	1921,895674	546053,494	609,0930701	1317,695168	878,9368731	179,3854341	72349,93572	4192,677166	45669,42413	1915647,295	117487,1705	2710995,818	34625,76028	251401,7461	1640723,736
LPC(14:0)	9049,503435	21557,46862	0	16184,34818	89304,97887	19810,32834	292531,0807	139432,2542	147371,3211	160902,5148	116032,1481	809945,6006	10306,71632	508765,1051	0	0	4377,760515	30994,83173	860816,6133	0	0	136602,5035	87,73493452	48384,73055	0	0	0	0	1525,700411	0	99,5472764	1137775,395	5983,38577	123797,6863	181681,8887	650572,2074	196743,1126
LPC(16:1)	8809,790419	14989,55327	0	41545,64962	112657,6811	24003,24346	635508,6254	228160,6749	163842,538	250691,3813	108768,7322	928380,0463	24620,19865	747525,648	0	0	1943,324941	32364,40316	1201544,949	0	0	201056,6944	0	92648,07429	0	0	0	0	972,991239	0	3036,025836	1397984,771	10836,95661	165209,3446	251275,8004	720183,3811	345494,9269
LPC(15:1)	41171,2389	35072,91984	716,7282825	557570,328	630477,4463	87141,9419	713982,5173	463497,1245	699523,6193	638510,3601	406017,3443	2428797,845	1010949,269	2567649,964	0	2784,289974	50792,02714	222077,404	1175894,797	30195,34074	14570,36668	86899,40115	1285,386921	409412,6211	349,8911546	463,8404022	1253,061201	0	21893,95908	1771,656329	44097,90528	2709857,566	494400,774	6434678,723	657054,1813	2299698,661	4032864,691
LPC(O-16:0)	5668,091445	107185,3154	0	793796,8535	113435,9519	21373,34112	9950,564141	18508,94664	113210,9886	27416,86307	17099,77894	749275,2558	23325,65167	445210,517	0	1802,043488	28392,84309	18557,88456	1679416,374	0	8574,011818	17763,25715	471,1159657	171684,0577	0	0	0	0	13163,78551	0	4730,915908	82567,42342	21403,84092	599675,7526	63576,81809	427214,9098	341630,2186
LPC(P-18:0)	2370,613974	40623,93047	0	1039243,443	90335,89073	13135,92537	11782,75283	137,3573015	101300,7319	28184,24137	6444,586738	577400,8751	9744,508846	325340,4124	0	628,8370854	13220,84096	16416,11473	1208023,483	0	4655,085997	9677,391161	334,3339278	124831,1847	0	0	0	0	14821,87617	0	1372,782634	75938,39315	18959,65427	591361,0849	71369,70462	298478,3617	232049,0167
LPC(O-18:0)	2434,621395	52531,18126	0	446533,2606	141233,9856	14327,43681	1764,09016	4636,407469	32712,99605	14980,59477	7544,870455	319527,3277	9743,220525	258950,2141	0	1568,75197	17811,00586	11312,94293	695272,6315	0	1255,378883	5486,086279	402,2610393	69925,14688	0	0	0	0	6660,245056	0	3773,585035	32350,64016	12682,84863	381576,4442	0	164886,4365	189199,0792
LPC(20:1)	745,9882114	2089,057588	0	202115,6176	90766,58119	3313,049335	20059,51413	5687,709665	8364,639951	9292,380451	2755,20207	107592,2804	9738,407105	142575,2245	0	0	2275,705009	12755,00367	287212,7245	898,2753318	0	4311,030559	0	41452,62048	0	0	0	0	2364,924053	0	0	64989,12903	10568,83298	216563,7024	3168,031228	69634,75827	157586,829
LPC(P-22:0)	1617,388145	14554,37621	257,0577877	289132,8343	29851,76606	9218,823512	0	737,775271	3322,053828	4757,068825	0	55680,09939	2244,14432	67008,98337	0	1032,611804	8134,521357	6778,711439	285955,9622	0	0	990,5589388	169,9762316	28619,36392	0	330,1158711	0	0	2687,971737	0	0	3690,586207	6886,76964	207349,1077	0	86835,05844	86904,59613
LPC(20:4)	1089,85231	2054,868618	0	60054,68568	3937,511668	4803,24508	49031,3557	29016,29966	133293,7694	24965,00611	12708,02876	650546,9933	32775,49612	91394,45534	0	0	0	2077,346362	64014,76673	0	0	9245,427121	381,2153443	21128,93617	0	0	0	0	2014,606838	0	0	149874,8088	20700,64056	158889,1717	84274,67256	73360,06655	75988,04961
LPC(P-24:1)	0	4089,640996	0	177944,4642	0	2191,001197	0	0	0	0	0	12899,07847	0	20703,72543	0	0	3238,970549	1592,129088	93510,40488	0	0	0	185,6012698	27723,65555	0	0	0	0	0	0	0	0	2668,235525	126671,9305	0	44134,878	45021,11368
LPC(18:3)	0	0	0	0	59028,02449	0	4686,258327	8199,731594	133109,4178	192730,1115	10252,64065	13934,44788	1532,435605	8776,902162	0	0	0	4349,138284	0	0	0	0	0	0	0	0	0	0	0	0	0	5016,73346	2792,329945	16546,04016	5241,613695	3254,104752	3879,798931
LPC(18:2)	5600,97775	7622,379462	0	314559,8023	2859616,204	8474,960225	178741,6714	130478,6044	200224,0882	133046,5365	49410,55477	2717551,313	94849,1671	467072,5382	0	0	0	219698,7744	474144,5141	0	0	16234,28709	0	113100,0135	0	0	0	0	3773,468613	0	0	592346,4986	26007,92467	320285,9014	162496,8197	222578,8286	457025,3922
LPC(19:0)	11050,1414	50211,21837	487,9744994	578085,4388	332059,3421	38111,07167	134567,3857	73091,99102	138988,0063	174737,7725	50084,01181	2550372,319	24525,91388	903548,3529	4152,610955	2466,694763	28669,1056	70536,33482	1971320,614	1424,180183	5145,974785	86217,19583	704,7457192	237297,9238	415,8162997	452,8726473	258,6178862	58,9275563	18093,95849	2069,415059	14235,51119	785792,976	27984,01952	704227,3226	23478,97162	714026,9751	474099,3891
LPC(19:1)	9323,574963	20917,16704	105,6796205	657329,9118	384669,7582	39790,63297	442139,1529	152269,2409	171071,6861	260094,7091	75889,75393	1591736,208	82402,19062	920356,3942	2896,81052	881,5406998	5945,353051	62196,65262	1681258,205	4404,128335	4674,866007	98693,97679	510,5228491	220524,583	0	0	0	0	10568,27663	359,5304319	4555,215018	1271238,843	66893,90018	887934,9559	183866,727	595455,8049	683249,1694
LPC(O-17:0)	2359,914018	40050,01655	0	297150,9606	43019,384	6688,069308	4365,982092	6109,470015	43684,49995	13652,4656	6290,310349	273502,4361	9243,933375	191308,7254	0	416,3154617	8844,522399	5555,060793	689468,1813	0	4019,552754	5216,652653	183,5512564	71989,90873	0	72,80113576	0	0	4240,862206	0	2515,061291	31843,78135	8713,889972	246589,4685	50522,9884	149342,3572	108401,7304
LPC(P-24:6)	316315,9952	490281,0033	179064,319	1751783,723	1622943,648	966245,5568	636228,3582	346293,9486	230839,204	934428,1676	769983,6535	2762517,354	859224,7112	1550006,691	1539584,028	230654,7601	747917,6774	1035724,345	2051503,608	5212,332956	31767,05367	524363,6508	45960,97048	950770,7713	86553,07751	155823,7192	140744,9032	42807,67968	228773,3538	416004,2026	665012,4257	1092549,157	435969,9809	1911813,253	49782,2975	1059910,822	1114346,409
LPC(17:1)	3352,326508	5812,846169	0	14453,69044	40515,00296	10242,8933	214578,945	87504,46465	64957,92482	127710,89	41904,77981	359856,9714	10888,85654	283284,3679	0	0	0	10199,58891	501014,1977	0	0	71072,14481	19,66105	26748,29792	0	0	0	0	453,9736515	0	0	535156,9174	4657,196219	71406,70535	106387,2583	298454,2048	135088,4519
LPC(19:2)	3417,448309	3007,14959	0	94141,72065	757099,5866	6924,456374	68453,42341	36228,52763	69787,2571	50829,92043	13366,15551	782716,361	34584,83575	149385,8124	2130,639754	0	740,8895651	73260,53181	117871,3268	0	1610,891976	7965,782739	92,43875299	34712,67911	42,67144468	64,63435227	0	0	1892,971235	0	368,5943376	201657,3278	8874,388733	107362,6393	50816,68392	72604,83475	133193,0245
LPC(O-19:1)	975,8234681	16381,70168	0	364962,9745	29631,69359	5728,044509	3429,901106	4130,143047	35646,38785	10725,33769	2649,405232	193925,2803	3678,488105	105828,5855	0	369,5574326	4417,188851	5172,840865	482615,612	0	2775,414177	2590,734179	66,47496651	51239,72589	0	0	0	0	5078,311168	0	645,8135289	22680,97788	6082,193577	196369,9161	36668,89799	98134,79211	90158,21008
LPE(20:1)	0	1320,404167	0	146472,5426	54422,18894	4615,054705	25134,63891	23939,51211	5613,054464	36664,86548	8005,05889	162475,905	20301,06051	125424,0989	0	0	0	13075,28597	172360,4387	0	0	7969,466819	0	50590,92356	0	0	0	0	0	0	0	122074,1005	33350,21576	272043,3303	7520,438368	102036,2467	303842,6346
LPE(20:3)	0	0	0	0	2802,894165	0	16103,5333	13944,81746	81857,45234	21383,25193	10029,08426	216608,6664	55206,79756	115294,7242	0	0	0	0	8500,44765	0	0	0	0	0	0	0	0	0	0	0	0	121585,7282	32256,80054	420329,6619	69204,98535	174658,6496	200536,2626
LPE(16:0)	9024,484244	12994,51218	331,4672249	245376,3172	463082,0505	41751,27631	182909,6052	68416,4957	91280,43144	130703,7058	80124,82488	569541,2656	44932,70218	517078,5669	1401,829743	1589,22046	41077,03733	147054,7198	954315,5792	22504,55077	2029,554182	73167,56973	1689,672537	295062,7673	321,6256608	230,73631	249,5076127	24,60638258	18714,34283	781,3086274	28080,58468	342212,9208	61411,07152	990638,6421	100954,5907	467164,4784	396453,7117
LPE(18:0)	34437,01267	56742,96757	1174,752713	2317097,475	1112442,629	140252,8952	253504,5469	92225,98387	129882,9316	304089,0464	129346,8504	1267643,447	75320,16471	1097585,377	4322,606719	6066,26121	105339,5281	379906,9226	3275567,018	16350,51623	3257,095729	147416,0301	3782,462792	1100974,264	953,0907518	1037,102696	231,8623858	0,048039343	57282,44908	2916,882672	100550,2318	1233240,779	161862,9559	2792882,797	118181,537	902766,6432	1200819,477
LPE(18:1)	42246,02547	37918,99403	1681,83947	904790,2419	720472,6577	108181,26	809533,9264	500412,4571	908371,9665	938548,5725	337378,5623	3304838,793	765032,7578	3485438,926	9022,369199	3840,908991	60994,64144	220105,0982	1763599,451	78014,05366	27185,2989	112057,846	1969,561684	563739,5937	475,8634569	1609,302447	2589,033701	165,0508644	31513,80667	2404,4315	54144,14768	3492038,978	641865,2017	8526328,269	1059866,094	1911087,393	4839448,267
LPE(18:2)	1596,65111	750,8379752	0	16754,8275	64844,22593	2322,804715	26601,22922	28709,3576	140520,6843	38573,91543	19070,34782	330892,7905	187421,1779	252446,8532	0	250,9000385	274,4473115	3912,832028	35136,88782	708,4951106	3102,160825	645,0281515	57,36682049	10221,8579	0	0	0	0	338,62596	0	531,5642195	156080,551	55911,37361	493696,3794	172120,6395	245514,6773	395102,9502
LPE(20:4)	8977,132317	3324,762621	300,9833939	14847,2184	9618,922502	4886,241754	142974,3263	109977,6561	527148,7987	228026,2214	117764,5183	1340285,861	311769,9008	501360,5193	1115,359658	0	1436,667954	1510,855338	37613,74945	5938,546991	7054,813087	2631,651216	145,3550852	5536,554756	0	185,1932049	163,3574118	0	1202,895807	0	1192,780189	969542,5537	209753,874	2634539,994	649583,4923	750499,1468	1270376,321
LPE(22:4)	3834,659712	1009,481584	0	1538,247347	2557,551492	1587,076694	29937,50399	51339,52771	137630,1178	114917,5706	40058,85531	609362,1053	63709,72368	217660,5569	0	127,9429014	0	0	9093,15408	2138,964183	370,71968	1090,410977	0	864,3184743	0	0	0	0	0	0	0	400811,6041	45307,06892	1336196,306	118795,9366	234082,256	441194,5208
LPE(22:5)	1326,038063	179,9233687	0	0	579,0879263	0	38310,03713	18890,69795	152289,5592	88583,67765	27404,86925	411814,9425	32134,51081	136648,5917	0	0	0	0	6229,850272	270,1748541	0	0	0	0	0	0	0	0	0	0	0	293634,1353	28510,49254	528290,4772	108245,3779	234894,3338	221633,6558
LPE(22:6)	6330,369486	1280,969055	0	3375,544153	4710,021332	2430,022238	95215,17505	48363,68341	292738,787	213431,6968	126513,7851	844578,7264	61120,67933	454006,5117	0	0	572,643514	2281,98314	56951,29122	5034,077618	554,5793683	267,5485774	40,70805293	2020,267034	0	0	0	0	370,5477654	0	308,8126288	1169735,51	49201,21105	1286216,435	400705,8178	436997,0679	703453,981
LPE(O-16:1)	18613,01727	79402,03801	687,2634337	1958122,468	1188521,759	165636,7959	34439,46811	10151,11525	59872,51652	158652,5549	42325,77705	419702,6747	21931,32788	445984,7869	921,4934918	4961,937898	173064,7084	700884,877	6068627,352	44965,00993	13388,46514	94604,61174	4676,487152	1524797,839	575,7933484	505,1577934	123,988972	0	61906,78336	1719,193807	79576,87523	58124,43382	35466,82423	1440045,776	32588,38826	282959,464	438827,3615
LPE(O-18:2)	1769,905039	20575,87983	68,47573535	745062,6949	389545,8183	48859,25676	21278,88692	5894,771551	14755,40946	59382,05276	8390,279961	189910,4021	11316,8843	202641,4352	0	628,2639977	41381,61728	170165,8889	1045031,869	12293,62097	1290,156069	27126,72526	1480,005067	351936,3583	54,3312188	0	0	0	15017,9133	0	18173,85055	44236,79502	18888,80004	612577,4161	18652,53551	137734,428	238236,6007
LPE(O-18:1)	17228,04345	95111,96984	1018,886313	3092936,918	1551099,49	124532,1344	9958,392566	4352,397765	22092,53313	88287,78266	21518,29507	228714,5935	19626,00963	309513,0382	0	6084,431254	159294,6836	492105,5847	4028368,592	4829,99438	7350,888813	64377,27627	5032,982841	1121394,601	415,6809599	1159,522589	75,40608972	0	59531,04821	1255,126997	57961,2257	26536,75426	24483,23364	861215,7456	3857,928367	123606,7645	279050,5122
LPE(O-20:1)	1053,282597	8998,297658	100,0259193	463999,7259	119756,2151	7525,587124	0	314,2896157	1865,321489	2153,443746	0	13327,66311	1192,49875	14843,38267	0	735,6385594	18760,47292	21889,63931	184918,9254	0	0	2300,390187	367,6588563	58656,5104	0	195,5801584	0	0	3555,360949	0	3706,56666	1709,320308	1945,060189	59047,1572	2909,424343	8935,786896	22282,01796
LPG(16:0)	8211,801975	42033,6469	6133,72952	56663,03663	77120,26901	22699,58844	74939,00357	91100,25755	35598,27812	58147,71461	49527,87672	249199,6672	88723,50819	360468,2816	44775,96489	12737,24714	24738,6803	19574,49533	585272,183	65314,90794	16141,55206	86898,44562	5409,407497	36339,34658	2651,368408	5358,428178	3152,137369	1739,598068	7655,875005	39535,37207	10592,17621	544266,0746	10467,8049	70178,48566	130756,786	355976,0815	120919,6715
LPG(18:0)	2418,569586	5183,74929	0	16423,46164	17615,66382	2832,552037	55821,53021	79988,46014	17466,07013	55889,90595	39526,51522	121654,0564	2836,049445	322666,0418	0	449,4566491	2269,59926	5706,431346	397213,9565	0	0	59784,35577	0	15808,28998	0	0	0	0	1261,162002	0	0	510815,0689	677,8314566	35789,48785	19432,68269	283442,8991	112236,9644
LPG(18:1)	1829,004262	6553,603626	0	16805,23497	24470,26718	5255,536998	161260,9795	106889,7255	61148,6144	90948,37583	85983,89466	156596,0832	7688,573223	256770,7288	0	0	1311,98044	11561,57171	481190,7229	0	0	60073,2273	0	17834,67064	0	0	0	0	1513,328515	529,7949813	0	692057,5539	2254,046347	24459,27971	124375,1566	208542,6202	224401,7092
LPG(11:0)	514196,6513	517883,5635	88623,31496	1197416,635	1246119,13	1117792,049	937475,2574	637751,9137	1766691,831	694328,9162	257332,868	1539018,453	1879344,733	1424019,69	657418,3567	457070,6147	323275,9739	1046656,466	1684867,139	1266210,335	1082361,443	466195,5119	49069,92608	768848,7232	127301,0581	118715,5972	67930,02714	79091,81304	438690,6609	250965,01	1179051,277	646113,1659	402450,8946	2178662,656	1649539,289	626259,0929	822435,3523
LPI(O-23:7)	747721,1528	819084,0834	284159,4619	2592582,05	2469666,909	1319136,114	858015,7489	775713,7966	2123211,168	1443359,997	1001858,646	4000560,712	1938819,695	2055023,964	2840441,001	606479,6242	1324032,455	2254183,429	3776790,024	1344700,024	1254175,1	808576,8636	91574,00883	1642568,579	221489,4511	312077,1409	283677,7101	120184,8388	651104,1454	849146,6287	1434320,717	1752943,695	909928,3184	2624732,079	1985901,409	1496691,011	2329839,811
LPI(18:0)	10324,74123	69839,89651	168,8100971	412864,384	122296,4207	14003,2313	30062,52708	22016,75538	111202,3427	65008,70671	26493,65725	354838,8072	19927,7155	595084,463	0	1180,548358	10582,26356	39001,04379	1911433,462	834,2837714	4323,5067	28250,0255	216,9982969	175103,7213	0	169,5766316	0	0	7616,781594	0	4136,900143	256240,1984	14978,50307	606461,9872	81698,62668	644861,2646	317563,9227
LPI(18:1)	3859,486232	14998,95264	0,063512322	78622,94444	14045,60441	4021,90345	68052,84495	28043,28212	97148,54317	66007,42498	26467,19199	120129,2327	10237,61361	278259,3701	0	138,6621834	352,1673284	14765,48183	631243,9613	0	0	19977,9813	0	36333,02555	0	0	0	0	783,8752277	0	0	203586,6487	3323,64066	57873,60705	68038,8447	323071,4216	110785,2947
LPI(16:0)	3264,021818	12237,61479	0	20137,7237	23715,27913	872,6945737	14678,89259	8545,938438	43094,81714	18714,64548	12389,98594	110823,8071	1817,515849	138493,1387	0	152,3523508	1562,194595	12852,11695	348962,8872	0	0	14630,77455	20,98899583	26236,38981	0	0	0	0	369,7755794	0	312,8498187	71761,08548	1400,638483	43325,50723	59202,79101	210807,7072	42160,38527
LPS(18:0)	9026,176924	60343,41965	522,6316773	376080,9166	168178,4777	25034,26892	46809,17595	31232,96471	79235,43836	90187,68093	36499,83681	380903,8563	22911,2492	408276,7959	727,1538005	3398,19426	41950,14813	286475,6522	3242459,036	22561,10023	8205,026648	58566,11319	555,9321824	234017,0409	633,9273403	212,4950716	54,26644466	0	14873,24633	2543,994056	14857,72545	327423,2992	24380,11095	1011989,256	94566,09461	444425,8004	406526,2551
LPS(18:1)	2336,06535	4926,583378	0	143389,06	16398,01009	3445,29086	34928,56333	23282,32147	118740,235	58199,12633	25512,99554	213873,0202	45453,71983	115545,2593	1813,594241	0	528,8837699	10246,6392	149663,9803	2885,510914	1625,699481	3967,378308	120,1719163	26670,89322	0	0	0	0	2306,980857	0	677,5550287	202396,2469	18721,4464	264457,3466	115520,0781	121728,6771	274626,7494
LSM(d18:0)	109854,6586	69899,05934	9258,557473	307432,1411	736759,232	194419,1082	60977,30641	75910,42287	239508,8891	238950,6285	84345,60889	264499,8148	47568,52076	136378,6974	167050,6443	136436,0814	692447,0266	234630,348	477302,9826	343259,0103	159549,9111	99891,47129	2349,277178	134969,9202	6102,044228	10399,66835	28414,5764	13900,55799	44992,64601	138841,8453	285615,9212	95328,41918	82161,1717	63014,4751	198996,0558	124421,2599	265470,5114
MG(21:1)	116450,0404	142999,4015	39298,17266	440929,0529	401594,93	212157,9203	127522,7028	140149,2349	379207,6902	222853,0907	175295,5655	569850,2946	308868,8486	330067,9406	473643,0709	103899,0644	198388,2338	349831,0063	613823,3984	198501,4049	157983,1962	118116,4237	14264,6863	292327,0946	32063,24506	45790,51244	48022,62086	15957,00732	112121,5554	120017,3663	200239,4251	222538,2199	139667,2779	359693,5986	335223,116	226663,6047	321058,4808
MG(O-24:6)	80032,15379	25138,04182	7152,538959	65124,89642	16973,73534	37511,84793	21829,53146	19621,02289	64543,1201	43218,35184	2462,370504	34139,28462	12571,25127	12447,96838	6224,328771	16391,20732	38664,3273	245969,8188	114917,2928	43600,09902	44744,14383	2654,315911	631,9413815	2788,636487	1218,454009	1440,834771	846,2672741	3130,1761	4841,674227	21356,04293	36811,42544	7565,74861	23999,81763	4802,736264	65788,21604	45048,38785	1614,809997
MG(27:5)	979585,258	1082547,546	345007,579	3430518,903	3239542,044	1703373,471	1035385,545	1017115,302	2849974,268	1798806,546	1350862,034	5106043,288	2549132,301	2819947,601	3487785,759	781750,867	1619566,27	2908068,054	4670887,159	1757954,934	1476283,046	997204,3158	107851,2827	2247308,49	268585,2768	402454,5782	378246,392	149739,8207	859056,3595	1000008,085	1706625,663	2082167,673	1208114,224	3304971,438	2707498,508	1872413,464	2788884,278
PA(16:3_2:0)	126630,5299	187692,0808	38011,44427	600735,1099	388719,38	260960,9738	224061,5618	219378,2934	420890,1489	231397,3	121706,672	556431,6708	325378,7193	406912,7918	333524,5078	106318,7218	160523,852	371857,7214	635225,8555	354841,0369	331192,5163	119269,2789	23319,2645	256290,9871	31667,67294	57609,45223	37038,36109	20925,49195	132000,6582	93070,1142	189146,4685	216820,4312	123879,3133	320872,5271	735057,1173	205925,7062	435051,7178
PC(32:0)	48186,47796	134990,0756	1546,896052	1308781,701	479451,7921	206304,0211	6600475,191	3609809,192	5143,047844	2727321,356	7981544,294	613027,0932	391724,1449	10269298,43	208353,7841	39949,91153	108871,4471	40441,78303	416920,8439	3067,028573	13726,24971	2340920,505	2285,342112	113032,6867	589,1551979	6460,454062	923,4099031	539,0622359	15937,20489	6592,340138	109805,6409	32072227,14	184017,116	689366,7958	61114,57588	4472641,775	1349264,642
PC(O-34:1)	0	8104,18648	0	1698221,262	49809,35761	2717,118477	15923,07092	26876,55772	0	22700,57876	37064,78255	15548,29508	54984,79533	223757,219	0	0	4844,340189	0	57068,98744	0	1390,130772	5610,062475	231,9548443	17765,53593	0	2460,926195	0	0	0	0	3770,916747	296366,981	41159,20178	368585,2242	1720,410885	190485,8481	142020,0186
PC(34:1)	15,88063134	33745,29132	1484,695238	2911543,999	297851,5158	56356,73999	1267188,778	1431252,691	2918,975475	1438093,091	1680767,565	488169,1676	289601,3856	5533252,03	672,8100282	12360,28759	61458,0848	13027,98308	376274,9308	1004,291005	4447,88537	348456,2518	17,55195347	98051,17689	852,0907579	10591,06611	1414,085071	467,3885684	4762,369572	7307,142895	66535,33862	23039112,27	167446,2541	1383437,523	21114,14437	2383875,98	841341,302
PC(O-36:3)	748,3364617	737,67861	0	1078580,617	13656,00182	0	0	5605,255597	0	3701,057582	1839,50948	0	9919,351845	59609,13558	0	0	1563,513851	0	32063,51136	0	0	0	70,52638995	8181,333051	0	351,6198529	226,2474587	0	516,5788441	0	0	31176,21641	10644,79231	139325,8191	0	58447,87163	46056,3206
PC(36:4)	1265,450782	4318,714845	602,5364253	256311,2273	46961,12923	3467,1902	94505,72476	150876,1182	0	181917,9973	88367,69504	128383,7454	33962,3731	278938,4482	8465,678634	2494,357681	5658,651029	2140,70354	17461,5228	0	1747,197059	24228,83337	301,5562239	13470,99821	724,2524334	1893,699162	924,0443249	0	0	1988,703986	13323,18003	1658108,555	15020,25075	50163,47834	0	158570,2786	35483,68721
PC(38:6)	0	0	0	43586,75504	4331,872388	0	38505,06958	18790,87278	0	30121,96411	33671,55215	28519,87539	4465,905982	18527,91028	0	0	0	0	19777,48968	0	0	5585,370076	0	1332,700132	0	0	0	0	0	0	0	655389,1288	3000,579125	10141,10562	0	64254,55219	8390,387122
PC(38:4)	0	0	0	165935,0024	7685,589196	0	15825,98699	25617,04118	0	17177,11407	20224,01924	24133,70645	5821,705752	39117,70517	0	0	0	0	2739,760933	0	0	3409,860315	0	2071,553221	0	0	0	0	0	0	0	605082,5991	6689,834126	22015,34207	0	25916,47093	4785,769141
PC(31:1)	860,0979428	1256,974292	247,6081968	64015,74313	3522,737206	976,4552562	25260,57556	26215,37156	0	23717,96702	22599,6678	4574,910333	8286,704339	104520,7091	1846,100462	399,268035	903,7368925	0	12195,57103	910,6114886	792,1651748	13419,09886	111,4220917	1270,506471	127,8296526	307,1709611	0	88,80086915	0	0	4101,999682	523125,8292	2745,13135	20386,06852	0	47307,47989	4052,887899
PC(33:2)	1618,346582	1892,779339	0	139781,7409	9572,307096	3640,300947	12918,60814	29864,37542	2455,048328	21364,23205	34765,52892	8362,809233	16000,17069	47139,93117	0	2203,921523	5027,95123	2484,494716	7095,741834	1033,678367	1956,544318	8654,571753	210,2175391	1514,122295	0	1144,569312	377,1171766	119,826014	1143,895454	650,8385815	4790,445357	501456,0204	6978,28655	12778,822	1698,187116	29427,51166	11991,21426
PC(33:1)	0	0	0	185027,9069	11949,48288	2519,493297	82560,01332	98392,12102	52,99648693	74852,86893	111951,566	45233,92369	24896,1203	215167,6864	2694,396753	646,7402645	1114,697098	0	14686,00467	0	1157,809468	25707,49137	0	3490,069598	0	1832,034569	0	126,9829312	0	0	0	1563336,108	9539,942306	32179,49475	0	133077,5665	40775,52587
PC(34:0)	581,8860753	1485,71442	0	67856,98346	3405,144452	3136,541436	40926,08124	42360,50137	0	36157,98859	87860,68286	0	12116,09025	104043,9264	0	0	0	0	6671,644337	0	0	7833,558569	0	2465,908889	0	0	0	0	0	0	0	611681,7875	3684,899766	9805,921386	0	26144,07507	13860,39904
PC(O-36:2)	0	3029,840732	326,4246721	1309777,162	35823,05583	0,120875528	1271,335399	6447,231069	0	4458,36813	5273,218032	5,853864832	23741,76763	109587,118	0	698,4655589	3213,727775	2754,61696	37077,6203	2,113674749	1484,501987	722,7093649	169,0171522	9072,387286	169,5507796	915,2714266	280,7476768	115,097792	0	2065,089477	0,18589476	70607,38432	18874,88977	262770,9035	0	98848,65076	77740,84934
PC(O-35:6)	0	2281,494852	0	291523,0899	14690,10697	1451,061769	935,4433677	1806,841921	0	14559,49534	7224,84608	0	4064,386908	18441,79853	0	0	5289,094411	0	12035,24138	0	0	6471,113421	99,03021403	6675,665129	0	1461,843085	0	0	0	0	14976,11034	106517,5149	2724,516788	23687,14114	0	10697,04692	0
PC(O-36:4)	0	2290,7736	0	389926,225	13643,7642	0	3684,965575	8371,33558	0	6596,631035	12349,93501	25499,8163	11284,0857	60312,73445	0	0	1402,558145	0	17923,76591	0	0	1938,644947	76,35462286	4822,37898	0	0	0	0	0	0	5013,565996	78285,47784	8621,471333	116227,221	0	50436,999	36780,71158
PC(O-13:1_22:6)	0	3636,919302	0	221934,9586	31666,50799	8432,512431	3079,90225	1200,475486	0	25918,00801	28418,1822	0	0	51724,28407	0	0	1575,382774	5827,594434	32716,53071	0	0	9379,503333	143,4295464	17385,04413	0	0	0	0	551,4018849	0	22381,18884	141675,9386	0	60226,37858	0	22983,76515	8971,222081
PC(33:0)	0	24,60021444	0	14266,61571	4342,943005	3654,489831	68301,68826	74264,12727	0	40174,72735	118295,752	10264,52733	4125,433785	184928,6832	0	0	1159,292929	0	0	0	0	14897,49686	0,298280868	0	176,9560903	0	0	0	0	2,148151361	0	1222063,61	2287,231436	11996,4457	0	59480,8507	24030,97546
PC(34:2)	6705,201402	15167,7948	1324,159222	1069695,957	147888,8212	20327,50718	439272,1797	691762,1878	1678,372245	532211,249	501692,7639	690381,0873	116449,0881	1981078,584	37521,15675	5297,667348	24648,0012	6559,527585	183118,0052	1126,822763	3,68E-06	159015,2388	761,1862121	65658,34302	805,031721	4844,512672	258,2910938	126,3235015	1,99E-06	2831,256123	33399,02643	6431535,724	52542,29872	403745,2763	7933,414509	958824,9868	278469,0895
PC(36:2)	645,3745769	6745,324807	428,7109433	2002298,384	110679,7487	16078,50371	256311,6788	232483,0145	0	247101,0263	192024,5719	202472,5809	100354,6647	994701,519	6231,159665	1208,044273	18989,89838	1899,004452	96134,8261	1073,54871	2547,543988	44767,62301	530,5635652	32409,75485	168,7375943	4270,860315	0	0	697,0512246	3035,182256	16627,70765	7149144,455	67767,75034	468053,6545	2455,625204	475561,3623	210760,4883
PC(29:0)	0	749,7469558	0	0	4408,269402	0	12308,90393	13456,58143	0	9625,181198	23995,58039	8265,348661	0	40263,51975	0	0	0	0	6422,644412	0	0	6299,59278	0	0	0	0	0	0	0	0	0	132653,2366	0	16841,36726	0	32957,14368	6334,007126
PC(35:2)	0	0	318,4759638	25544,53803	5643,467011	0	13650,04413	14190,27705	0	3390,109595	826,7516778	21428,62528	1796,929121	12483,99938	3693,248981	0	1799,760447	0	4966,261311	0	1098,190243	0	0	0	0,000332674	0	260,7920487	0	678,0819211	604,7654664	0	348620,9004	1506,23412	9030,073877	0	5579,766461	5664,48343
PC(36:3)	1155,68608	3289,751935	219,5755327	724197,5858	45909,44247	7128,010852	174645,3313	177630,4175	0	172888,1588	87735,39115	186509,6843	39474,28211	472741,5971	6568,997596	904,7606479	6218,415297	2247,564341	49605,27752	0	0	29254,61741	134,7253802	21758,8355	0	2088,969729	0	0	0	0	12659,43266	2993788,634	25576,26938	143010,2836	0	261552,7071	73617,47101
PC(38:3)	0	0	0	172099,5915	4676,134713	0	4243,99296	6876,555419	0	5584,410894	5440,664742	3833,452627	5407,442767	30499,60481	0	0	0	0	0	0	0	0	0	0	0	0	0	0	0	0	0	132882,0578	3172,125486	28153,41865	0	20847,20777	9080,827648
PC(40:7)	0	0	0	18028,08167	0	0	4053,119681	3081,974326	0	2652,553202	2926,962292	0	0	10639,43239	0	0	0	0	3229,434874	0	0	671,2910826	0	0	0	0	0	0	0	0	0	123718,3809	0	2864,914943	0	2332,607503	0
PC(O-18:1)	0,008767664	0,006211595	0	64345,60984	0,016773468	4728,723318	56094,33879	18031,52585	19050,80316	24988,68748	10473,89926	197593,6126	12812,96182	115592,6714	0	0	0	0,024283854	3,575396072	0	0	10247,04647	60,41101046	23907,09541	0	0	0	0	0,006256946	0	0	163770,0184	7736,160549	111493,4534	18716,00029	68024,65292	91041,07621
PC(36:1)	700,562417	1448,264157	0	608792,6445	41768,0078	4176,345702	32164,54315	55923,76923	0	46433,57403	73804,41967	21148,46789	35391,86017	278927,0112	0	678,125327	4681,838811	2407,703826	23478,42259	0	1283,357441	8699,90574	0	6848,852752	0	1552,456875	283,7233498	0	1290,505714	0	4866,419234	1013170,292	17576,82949	152133,9911	0	106624,4656	73334,88846
PC(O-38:5)	0	0	0	509471,1662	10204,90201	0	0	5060,87931	0	4440,251427	0	22021,85238	8840,119279	48700,02062	0	0	0	0	33955,83515	0	0	0	0	0	0	382,1208723	0	0	0	0	0	15568,00157	10562,99775	134854,954	0	52707,03186	28964,64754
PC(O-32:1)	0	2164,158641	0	163130,0709	10846,36148	0	4556,073829	8492,384926	0	4227,32525	14219,41342	0	7833,007127	49814,23586	0	0	1285,944346	0	13662,73455	0	1519,957876	3093,683552	0	5082,196814	0	293,3054835	0	115,8525048	0	0	1276,816787	74435,96966	7936,272162	96471,28945	0	57513,01167	28741,92062
PC(32:2)	0	947,8174121	0	21193,23761	8199,148644	2188,900516	74120,57174	64690,30882	0	46924,7234	31895,24183	26906,62204	0	115558,8045	0	1,32E-05	0	0	34495,80272	0	0	31082,02063	0	9210,31484	0	4,298214362	0	0	0	0	1052,694147	304379,0335	3593,393007	18629,83386	1307,666278	121071,1079	13844,69204
PC(O-34:2)	850,1050723	1878,866395	0	1048720,714	20595,20625	0	3773,544897	8225,956413	2193,88641	7188,791818	4888,128398	11902,91771	23715,1153	83157,10738	0	588,8156145	5702,478842	0	38489,61442	1178,234859	1070,035283	2547,180325	0	17006,78148	0	1016,857818	0	0	0	1203,495252	2422,033625	60291,26821	12108,81307	187132,06	0	77715,75511	53751,36987
PC(O-38:3)	0	0	0	244395,1526	1929,853704	0	0	0	0	0	0	0	0	4139,425274	3681,73363	481,4139157	0	0	0	0	0	679,6737748	0	1334,284608	184,0543597	0	0	0	0	0	0	3750,995906	1029,829734	6908,565447	0	11181,46686	7608,050396
PC(38:5)	0	0	0	194877,837	6016,788552	0	20786,54743	23277,86639	0	34459,26295	23701,66032	22451,04012	6236,012227	47570,75502	0	0	0	0	10424,87164	0	0	3164,923796	0	0	0	0	0	0	0	0	2511,888756	535217,7942	4341,558399	18143,0711	0	52872,25181	13899,71056
PC(38:2)	693,4356262	2,09E-06	286,8153018	155030,9253	6187,771828	0	2084,063174	2894,792511	0	1604,652677	4411,618985	5399,464938	4929,09099	21716,06983	0	0	1855,317118	0	9679,777023	1426,143007	0	0	0	1608,273266	1,95E-05	470,4715301	418,0755555	127,9552943	762,4705288	1653,28756	1911,533926	72171,49838	6695,966365	16876,24049	2238,604837	12953,87185	4625,785437
PC(O-28:0_21:2)	9782,244118	20556,76665	2687,334472	150573,9553	112841,9178	4071,54762	21487,34232	7532,954446	15475,48179	44154,96714	20779,20688	209170,83	20049,32895	33942,6452	197375,6555	15313,08247	3696,012959	14705,72265	81004,6272	86523,00386	104434,5546	65565,70853	7040,140771	22157,67081	11819,82679	9120,948469	18694,35071	8012,942119	6768,560368	63160,47152	77840,35977	8276,695556	46032,68352	151757,5055	28961,21986	6957,981338	181995,4192
PC(30:0)	18446,14407	61579,12794	278,9040122	220632,5773	150645,5213	41435,69742	726898,3041	881544,9906	0	865241,6702	1582104,68	318715,61	103963,6039	2372099,287	49329,98283	6401,628714	44144,70498	12881,96371	195265,8763	0	0	443699,9245	166,538456	34908,10494	0	1139,683989	0	0	1507,93053	2414,728937	21684,69814	7242270,58	36905,64607	240313,7392	7630,511853	1711573,03	355404,6177
PC(31:0)	2018,165141	6272,895465	0	37845,58598	20309,58306	8312,558177	150604,91	159934,3093	0	97470,79075	273176,702	67035,1297	19892,78788	438321,9288	11392,24831	1023,715484	8325,505814	2106,946322	23411,80774	1308,574742	0	47270,11713	231,445813	5893,420089	0	499,3511306	0	0	0	0	1367,068548	1702773,355	8084,316085	46632,68339	1531,952462	191535,5513	62643,4265
PC(O-32:0)	0	3616,571568	0	397466,477	13339,4798	2620,984786	8368,695736	16246,30019	0	12438,24831	43634,023	3188,935861	43413,9122	62514,29776	0	766,0118289	4008,271358	0	20579,66287	0	0	4690,219508	213,3505732	12611,3933	0	1984,874043	0	0	0	0	4018,165907	115057,3467	33733,72089	130324,7722	0	66623,29934	48339,7576
PC(32:1)	9795,60221	37039,7121	306,986813	397032,5006	152660,2752	59432,33177	1286629,816	1582843,961	0	1458381,708	1498464,923	362826,7763	112522,2019	3094210,148	29804,51717	7336,933567	32821,55629	12929,0579	532471,3134	0	0	781275,9953	117,1012651	67711,12036	260,918339	1380,015448	0	0	0	2132,400882	26409,15895	17519477,77	43867,17567	362144,9961	14312,22586	2805625,349	638251,9034
PC(16:0_17:0)	33616,77557	94995,3909	448,0847328	819489,0464	277364,9832	103631,9449	1336168,153	1635515,974	7038,741903	1591662,143	2718097,92	305803,495	245953,4417	4300620,095	97314,56631	20216,95455	44742,30874	34208,46401	309477,2788	6417,124426	792,9032043	546159,4358	1164,50588	74212,75573	257,1256497	2705,562062	224,8255564	37,75805328	2273,775758	2195,576953	48315,01928	5983860,046	96432,48734	310007,9192	37547,53542	1912136,992	710422,857
PC(17:0_14:0)	10938,45917	31953,18383	0	0	61629,98376	23169,01844	306892,9827	359274,603	431,9692955	421684,3313	584599,9155	183546,3355	33187,27751	1018899,978	25672,31751	3124,790462	14762,74017	9805,312174	115480,7178	0	0	175911,6076	0	16703,16906	0	0	0	0	326,472769	0	6069,869178	2021425,056	5274,971795	55785,01468	5627,103622	770575,4036	176071,0366
PC(17:0_16:1)	8199,605284	24524,48307	0	238841,1982	96725,64187	30793,77991	598928,1242	766185,0399	1609,006251	799257,8953	652190,0039	202297,3918	62938,09737	1640202,727	18287,33206	3447,881334	11331,52637	11526,68906	322234,9055	798,2544779	0	340754,413	158,4914376	45757,07771	0	446,0365977	0	0	642,3510784	211,4753524	11954,02312	5765381,627	26909,83173	187080,7878	8594,779536	1418184,5	339177,7344
PC(16:0_18:1)	0	1113,096188	0	61996,39125	10657,31705	1212,086927	48715,01358	59231,04456	0	63538,41184	58294,96646	26253,63305	8873,606738	174245,4332	0	0	975,2628567	620,8331866	18550,01957	0	0	16442,687	0	2692,694738	0	98,13972782	0	0	0	0	549,5808491	695762,2053	3835,567138	35169,90933	0	92262,43316	35002,12406
PC(17:0_18:2)	4001,375364	11672,15419	352,2324934	644630,5452	87060,52962	14235,48716	217511,992	307835,4384	0	295053,3343	236931,9837	451786,2669	79156,59157	1005771,178	17724,16505	3121,278105	12672,53226	5229,614193	139868,4194	494,5683099	0	84128,40754	399,3215439	44523,04538	321,5419463	2290,341957	304,918186	0	503,9242669	796,8938625	17229,46145	2519231,032	27149,42528	236395,8936	3674,905844	460567,4927	171658,398
PC(18:1_19:1)	674,3955594	5227,104286	0	1147494,522	67756,57056	8161,259697	115597,0298	120918,47	0	145940,2471	76819,49205	123946,6141	71966,27632	518797,4041	3729,475928	1395,423104	6687,007101	0	88892,72247	0	0	25885,36346	135,2850161	23815,20973	0	1941,914627	0	0	0	0	8483,571085	2218964,6	40653,11636	229146,3608	0	213074,9243	110003,1588
PC(P-19:0)	9322,51287	20706,1847	105,347119	701494,4913	433685,7531	39806,69233	403219,4698	170751,1431	170904,5452	257505,7119	75888,06139	1690292,677	82394,2704	1031442,808	2892,931349	880,6457911	5945,381619	63342,44579	1995208,504	4400,822279	4680,420058	98655,25644	510,2585327	220810,259	0	0	0	0	10618,03943	360,8682201	4555,286737	1433016,117	67183,94525	916176,8477	194870,3104	649004,7001	777228,1718
PE(34:1)	856,5262139	1264,361426	0,352330615	57965,78859	3557,912144	986,1750549	25265,94899	26267,31717	0	26113,84228	24709,66447	4583,208162	6699,560252	50385,20879	2,632502427	0,610855008	1,419797867	0	12234,08146	1,432292889	1,185983394	13440,69549	111,7623261	1278,843896	0,179864486	312,1056349	0	0,134354504	0	0	4126,851695	251682,8156	2709,857996	18297,76935	0	47308,4575	13822,30935
PE(O-16:1_22:6)	0	3599,432514	0	221526,36	31650,40385	8466,222372	3050,791015	1215,047962	0	27509,83603	30278,44805	0	0	51492,29023	0	0	1597,841083	5805,279691	32747,41107	0	0	9285,724187	141,5468362	17274,496	0	0	0	0	549,2050021	0	22391,61894	150934,0108	0	59976,2369	0	22777,64406	8879,760101
PE(36:3)	0	788,8043084	0	37702,38988	9297,152267	0	8676,880772	4665,145545	0	13183,50871	46557,29581	5656,749206	3492,195169	27170,45375	0	0	995,375282	0	0	0	0	2915,273937	0	0	0	0	0	0	0	0	1138,131626	244303,9056	858,2068646	6657,191636	0	10780,6858	4401,419049
PE(36:1)	0	0	0	74,58514682	56,37699708	0,271963274	7602,91357	8463,320217	46,86827856	13286,36324	28521,47579	4,56035747	0,239341907	36782,82575	0,272163291	0,064823777	0,122593456	0	3468,228273	0	0,126864863	2469,886365	0	0,348550277	0	0,036351238	0	0,014263049	0	0	0	206183,2761	0,693532968	6652,12947	0	25650,19531	8272,270054
PE(O-16:1_18:1)	3595,071398	9039,068741	204,0383425	630904,1973	51328,7642	8629,710931	1579,774372	964,0990485	0	25098,49748	18731,73239	6624,773982	14234,02992	42605,66203	0	2380,68098	17194,74232	6838,992158	56469,37498	0	0	11629,32667	441,6572401	28478,59932	321,9014101	2926,445208	241,8826276	0	150,6366669	326,3585183	16632,70364	36122,20269	5431,175126	80058,43453	0	19245,46778	19316,38022
PE(18:1_18:1)	1168,971422	2043,807257	0	187204,0081	12218,77227	2621,85609	13836,51749	28795,37	0	28268,14789	32618,92201	5989,83356	18664,92061	50519,86533	0	655,255611	2941,60691	0	1570,591683	0	0	8529,781453	154,8952903	1814,269466	107,2138384	1694,689475	0	0	223,4493358	0	6260,743565	431326,115	7271,491319	16873,87848	0	30404,4534	8103,600122
PE(O-16:1_20:4)	4226,511193	7451,510006	508,544012	610481,9997	31428,83081	6282,173966	1255,205002	3591,543222	0	29386,38114	22651,55989	2738,572103	18700,03452	23123,8504	0	2009,296445	13681,1188	531,1615671	10373,73414	1,44E-05	0	19180,57902	594,7134717	18313,7915	346,9222957	3640,572436	294,6849213	0	473,7164837	0	27548,39296	86240,28298	5391,411685	15897,46522	0	15006,50342	3435,642093
PG(21:5_17:0)	9171,2578	10410,27421	3298,510062	28667,34759	34257,31107	22569,2207	13322,80369	18353,9514	49748,04019	22907,21183	20119,87775	84928,3284	32287,16495	44981,44519	54564,72326	10321,33182	17894,70868	25432,18915	47562,98127	18789,40845	21179,74861	7811,919983	1077,314862	20649,69192	2682,525744	3879,708396	4048,213356	1513,100069	10754,33816	13271,19108	18369,28426	35713,38809	16241,78844	42556,86074	58818,96532	22922,83889	38001,45083
PG(34:1)	1989,502068	3005,240221	0	39735,16543	35501,62964	2020,148743	137999,5037	311895,6143	0	280629,1526	294574,1205	63607,92121	13182,18214	589537,4472	1950,229261	0	3410,848264	1621,290112	51181,25261	0	0,000621053	47747,86044	0	2788,512526	0	0	0	0	0	0	2066,37143	1227257,235	6767,74899	67234,50579	0	325059,2271	221233,4728
PG(18:1_18:1)	655,0390699	7376,213761	0	87131,57433	21517,81674	1357,148594	168435,6158	232421,0389	0	229735,06	138770,6821	23940,96906	7657,178195	675767,2933	0	0	1264,548123	0	35632,38885	0	0	29344,63194	0	5106,688315	0	0	0	0	0	0	0	1717862,018	4176,40941	34750,49324	0	296603,0438	130339,6837
PG(32:0)	1875,380787	2821,903082	447,9504415	6997,899035	12568,32267	1620,619434	13789,76577	13732,07596	0	11388,32579	50476,75051	11865,95752	6945,615861	25279,71043	8871,992002	1586,50297	2179,225873	1651,461413	9443,645755	1059,684652	0	4857,189241	195,1913077	3262,854603	0,002635864	559,7824925	333,6073424	198,5048486	0	1229,262787	3398,491967	61984,02645	3629,550074	5349,606982	0,011547435	0	17791,20436
PG(34:2)	0	0	0	10994,03508	4817,992193	0	30386,55767	46497,49405	0	42064,92647	27756,41994	15403,44016	1885,683958	76463,69823	0	0	0	0	16284,18325	0	0	8839,323475	0	0	0	240,2381625	0	0	0	0	0	282880,0122	0	8139,657122	0	79681,41626	16708,32157
PG(36:1)	0	0	0	11845,57511	4562,354093	0	26338,82423	52880,09	0	63181,20899	34759,64265	6998,512174	2038,845381	203536,8411	0	0	0	0	0	0	0	6156,762635	0	0	0	0	0	0	0	0	0	577903,1137	1267,487718	4969,293717	0	137343,6985	33124,20858
PG(16:0_18:1)	6349,432927	8628,709966	0	144875,1201	74747,12636	12039,38942	254271,8967	535115,8844	431,2315188	595100,1437	499283,3743	190466,5627	37265,14057	1094084,894	6794,947934	1278,558814	7681,903448	5127,365358	126456,0182	0	0	91095,48179	67,95082955	14594,76805	61,58614976	545,1562159	0	0	208,4040966	0	14108,85249	2654590,903	11801,57823	103529,7321	3483,994094	663766,4518	339594,7415
PG(16:0_16:1)	1850,505528	2225,622505	1013,331883	4573,308094	10064,95647	5240,229087	30628,74793	56714,96327	7256,20037	35273,72507	49333,76541	35515,0785	5483,596256	54822,38712	4244,332743	2185,180912	4884,483547	6480,474711	25697,29869	5112,535254	3421,792298	22853,47173	316,9098582	3236,678915	906,3925784	1000,123926	906,5587625	331,2111978	2464,88863	2188,194121	3807,345336	259204,2764	2690,282915	12994,40569	6125,331993	99015,38692	24011,05116
PG(16:1_18:1)	866,6505024	2836,106367	0	23941,53249	26163,05992	1901,185684	57473,77303	81813,80923	0	74086,94285	52909,06271	31068,97357	7729,512275	124156,1191	0	0	1048,437553	656,9409025	72815,81747	0	0	20344,95931	0	10412,09294	0	172,7644701	0	0	0	0	312,566665	476990,0089	2232,605113	24239,34293	0	110706,2949	38412,59463
PG(18:1_18:2)	185,6026146	5335,373634	0	49182,69691	19058,89587	939,2343319	47619,15533	37510,75096	0	56614,67594	30316,49482	11341,54988	2256,536307	93152,25117	0	380,4045387	2895,224511	0	129332,706	0	0	10764,92592	0	17562,58886	0	0	0	0	0	0	0	319714,3207	1864,666387	25563,9497	0	170284,3372	33000,63263
PI(36:2)	1560,244501	8194,6702	0	174413,5256	18589,60933	2052,236005	98512,20973	60124,28553	0	75751,48731	63222,89829	26053,49719	9875,718773	617249,1852	0	0	0	0	90214,00902	0	0	26764,25553	0	5779,719813	0	0	0	0	0	0	0	590986,6594	9654,450693	98180,77868	0	347032,0106	88336,22515
PI(34:1)	821,6403125	6749,89624	197,5790071	35772,80696	13624,83055	23,03394102	36308,21675	24900,83437	0	41465,08332	43985,98971	26040,85074	7706,782016	196019,7273	2463,258683	1,417845046	4886,676061	0,17389838	36431,86871	2464,172514	4324,196148	14389,27187	274,3088438	5718,735155	4,902611524	631,9468567	6,786194824	0	1945,626315	0,386741622	4,479327859	132162,4133	4075,659548	39410,20039	46,75646179	131583,8681	38206,94642
PI(38:4)	0	2614,33274	0	362787,0606	25589,85477	0	7602,432055	7582,926558	0	19854,67826	0,221383563	17705,45014	18231,81535	94492,28525	0	543,3961457	1114,009067	3991,988419	36298,71956	0	0	2732,969927	0	5748,09828	0	573,1749964	970,2833978	0	0	0	1697,285578	59260,76166	18622,19414	192261,1825	0	58648,66971	76273,99772
PI(16:0_18:1)	5811,606012	18148,99273	0	108044,4858	51724,69279	6717,358877	70629,90821	55205,86423	0	124178,5328	121912,7471	78178,4575	18564,92053	563214,1502	1721,004744	1179,463421	7531,848764	8162,248393	122598,6875	0	0	31921,94587	119,3432849	15465,49342	70,83988704	595,4406106	0	0	0	0	9508,001087	400225,9879	13592,66473	224691,2238	2336,108077	311115,8243	153999,4462
PI(18:1_18:1)	2926,641506	19531,43656	0	304219,3188	31944,49425	7101,761867	155373,9505	100962,5225	662,853025	188773,0106	102454,2208	56682,63502	32410,52378	900047,4123	0	968,6718662	3666,548408	2534,703813	199761,7935	0	0	42863,65719	38,33931947	22161,82006	0	213,0262211	0	0	176,9969307	0	3267,399455	835380,8437	19662,44606	148826,718	956,6414701	456930,856	164038,0485
PI(18:0_20:4)	1172,68303	4422,058018	0	708290,3466	59292,4144	1846,798017	19202,41616	18080,23358	0	52196,58278	25600,47556	48164,36863	53344,33894	186617,5048	0	177,3107856	4251,635398	1989,268696	100414,9722	0	0	5154,907338	55,39408394	17756,74134	0	1060,498513	0	0	0	0	4523,052757	143494,0895	37939,3157	343605,8314	913,1964444	130617,9691	159082,7133
PS(36:1)	9511,507649	246,194983	500,7829825	398621,2339	130613,2004	19627,27735	84998,64317	48412,31489	0	180706,3922	234774,7052	117138,0348	91344,1703	545138,02	0	2299,843631	21404,5482	16226,21808	99975,86249	0	1294,239609	21416,46514	458,4981285	29591,18669	0	3079,162832	0	0	745,3170484	678,3650406	41964,62502	957390,2957	107096,0046	1176985,743	6719,94219	428490,9898	3863,100503
PS(40:6)	2883,30559	3137,402246	0	53606,99299	51534,31593	7366,595446	20485,56699	6852,376065	0	63632,59095	63889,99793	18086,9004	5512,687664	161981,0723	0	0	5295,054133	6792,53911	33386,4927	0	0	4778,115782	0	5892,609929	0	768,9458792	210,6978029	0	0	0	16728,83115	246361,4148	5649,305306	249120,4792	0	73496,4233	88525,86748
PS(36:2)	2703,936407	3954,769126	318,6688612	123886,2374	44427,85226	4219,052301	28428,46998	39430,52093	0	40188,35519	50312,93913	31424,43931	27723,45621	193167,2473	0	596,7679639	6557,372148	0	32624,67916	0	0	6814,497806	0	8782,046829	0	728,9246486	0	0	0	0	7327,344931	218036,8628	20371,37769	229900,5818	0	122112,4018	124152,207
PS(38:3)	890,0037526	2882,851862	0	25147,20306	14682,46941	4593,152085	9530,942567	0	0	21519,58833	17666,87663	20787,75139	5571,237503	78381,2742	0	0	3080,70941	0	8520,569996	0	0	2260,094716	0	3666,814998	0	328,240746	0	0	0	0	6295,724577	123462,0674	4517,508594	215335,3989	0	91730,31127	42562,31509
PS(18:0_18:1)	18515,28919	38338,81334	246,1137335	624090,8478	196165,963	30515,67663	106064,3689	74833,04704	8154,13918	341885,4936	249234,2617	216638,6451	143271,2736	722326,2343	13255,40533	4357,811747	31585,85234	34119,45421	215107,9668	2113,449524	897,5048911	34069,41833	529,5949139	46896,237	812,7421514	4068,255035	277,6006795	171,9586521	2590,938989	2306,446668	50441,12336	1102781,687	124541,8647	1633352,16	13251,36275	659099,3341	641889,9652
PS(18:0_22:6)	3866,542257	3209,751536	0	57409,24434	49558,41614	6992,808445	18768,34895	7623,520252	0	69858,16184	43481,91765	39982,10799	6820,669161	138008,0712	0	183,3163366	8786,825038	7910,151325	56896,68006	0	0	5395,57071	75,53067625	10755,25081	0	582,5109711	0	0	473,7137641	0	13485,19702	253703,0904	8726,897689	274080,0853	1034,754563	76798,86218	91143,42657
SM(d34:1)	27456,67593	83303,29169	6398,965049	2121844,43	385431,8432	102271,7429	110778,89	102802,767	1952,596733	160752,0678	274053,4019	289000,4401	473863,3852	663176,4539	43079,28241	19024,99207	136145,685	52718,19117	198465,6205	974,0996655	3229,962587	103654,4199	6898,88264	205160,1603	2641,059248	20590,83108	1662,454888	93,83915392	6842,238659	10198,19796	118073,6091	756533,7715	245581,2978	1091578,9	6410,653724	501567,7401	423893,2238
SM(d36:1)	1729,11024	797,1019759	0	45675,02912	13232,32534	3784,469838	10463,7208	5562,243154	0	15097,48843	30723,67849	20277,19756	10784,05334	30326,496	0	586,3217715	8527,089296	5876,735182	5789,501926	0	0	12772,27018	357,302476	4930,578394	0	1661,5386	0	0	0	844,0692551	10995,33792	124710,7518	5883,618474	36864,90223	0	15827,51264	13138,70612
SM(d38:1)	2053,811247	1871,358292	586,3107513	11525,85672	2260,97522	1222,222394	5112,700062	4302,763395	0	1585,329325	11152,12724	9284,727774	2783,875677	14143,93692	3982,974682	1012,137451	4194,68305	0	0	0	0	4582,379629	255,4757094	6365,150848	587,8673222	1604,797978	0	0	0	740,5252984	5415,085718	38853,48254	1221,762718	14668,73215	0	9356,90094	6818,526106
SM(d42:3)	0	990,7960162	287,8829216	126764,2555	4016,710549	1168,847193	2046,559979	2622,717079	0	3435,771801	6778,987127	8890,257588	8002,102773	39803,61561	2604,409794	801,5991843	2157,455981	0	6572,559497	2199,591054	2571,774671	1567,728763	109,1491676	3085,049813	252,7260904	396,6070155	712,7541193	185,3407438	2007,577175	845,3534362	2664,773555	48236,48931	3474,814238	31620,13447	2211,543037	15019,91807	14033,96617
SM(d32:1)	2560,505504	5671,197125	814,6718374	219557,0258	45641,10832	5049,078766	5274,263657	9467,084122	0	13180,13974	7988,174502	112612,576	53368,26276	69217,60866	0	692,0178221	10868,52586	8782,900743	38067,44975	0	0	5909,742469	629,8861418	28183,99258	197,9758309	1431,25967	0	0	0	0	7974,9046	37982,95768	19325,58276	113305,1556	0	52561,63063	57940,6346
SM(d42:2)	0	3102,690771	0	170035,6782	10288,27507	2877,720977	6188,660041	6471,751027	0	10284,60676	19093,77477	11609,1484	15504,96035	58389,8703	0	0	7313,565955	0	14671,39796	0	0	3072,189935	170,2354407	6886,771185	232,6021545	964,4276553	0	0	0	0	4512,680747	105253,7054	11229,56206	88400,31282	0	38789,89437	26561,37058
SM(d35:1)	19537,60019	55934,47649	3657,413028	1749772,107	317897,8476	56057,37047	59100,18551	66982,96742	1282,189818	127063,7544	111549,2154	270079,1401	277692,0273	397770,9221	20923,33933	10559,67077	73000,03657	48348,20503	187413,786	702,2058588	504,3577807	56127,90591	3723,14715	186841,2899	1029,735194	9862,617356	1474,398535	32,22961292	6249,668362	6846,698519	68137,70023	287111,1358	138414,3453	689399,4099	4836,342931	280073,7034	283812,702
SPH(d20:0)	338492,5217	3812802,715	257732,0154	5327589,44	638018,6446	291570,0776	538288,8565	7694827,913	111658,0061	112860,779	645816,4998	2695840,674	13229281,84	395069,2013	2470844,654	1374585,627	1616226,267	184909,0506	987664,8574	139891,9197	103568,7748	423542,0248	382364,9003	1121624,483	103077,8975	283656,1254	94091,90252	24777,451	281332,0241	4614798,92	167269,7753	2870526,879	602935,7758	670367,7881	71341,08874	482610,246	7340594,713
TG(18:0_18:0_18:0)	120299,8489	114623,1666	34967,05197	405305,6492	375921,3273	205083,4947	138504,7763	114903,3602	358487,4338	221728,6979	136720,5657	685243,1896	292441,6126	354142,8471	415550,9496	77681,81418	182602,5936	352852,4836	458100,2256	188750,4096	156158,7869	140877,0371	12102,01964	2786,104257	32508,50383	58168,45657	38910,85224	15929,68204	87451,57929	136708,6531	179168,4063	247060,0365	123565,2453	434183,5319	356438,3083	245729,1805	322030,1882
TG(8:0_8:0_8:0)	71437,61059	366293,3697	22511,74168	20338,91613	231590,7411	365006,6993	377034,9988	66521,86974	94150,46434	27109,92151	236874,9367	470043,3172	967198,4826	24882,15384	2237644,6	424670,5205	11909,49202	823798,7354	302821,3085	70434,52792	83567,56623	124509,4337	95714,07079	141708,9732	27261,30469	408672,251	16281,70572	27578,40839	125483,8599	64542,03403	322065,6286	8853405,75	86348,81627	1594962,97	110562,4767	22671,81557	184449,1807
TG(8:0_8:0_16:0)	61773,5304	63409,16489	25176,25361	221584,6163	214593,7477	100047,6982	77585,32981	62777,58608	176940,1418	104266,4481	89210,77489	323176,7893	153525,6077	204569,2464	256077,1123	51095,2199	127456,7524	187586,2136	316680,685	133237,6064	111037,7904	65844,84623	8360,922682	147180,608	18071,84674	25667,64443	23693,87053	10106,59432	53284,47986	67230,41589	128817,3837	157693,0923	81526,12135	252454,2811	192100,1822	152217,0587	195734,5524
TG(16:0_16:0_18:1)	114651,8102	138606,275	45942,39399	5258,370435	455722,4303	249839,8868	115254,6348	138054,3608	357631,6416	2594,086525	194783,8464	557455,2311	309743,7782	376948,349	535375,5534	111284,4758	254640,3847	361602,3913	685693,3509	3090,770672	231120,8658	114700,3543	15308,28303	285245,2172	35251,3285	47802,3637	46178,97723	20202,74002	130718,5166	164145,7567	237884,0684	269103,5867	147050,7747	454519,5274	326592,8842	235532,877	365505,9223
TG(16:0_18:0_18:0)	146802,8154	167427,9305	55370,90189	521173,0486	482934,836	247881,9786	189327,2674	204148,6671	378638,805	246371,8669	261759,5916	848574,0155	340806,9077	353257,3178	510502,7772	120302,8376	306125,5123	467632,5272	890589,4859	3310,755967	239162,4719	161671,2908	16611,97087	307370,2131	50329,35446	62630,80823	63445,45151	24285,07831	163614,7636	182486,4742	324324,4717	337429,538	195851,3625	651965,7645	344576,8677	304949,5878	521420,5371
TG(16:0_16:0_16:1)	191743,6913	228926,2948	71457,45921	757342,1978	617548,6048	302278,6969	248429,135	215752,9852	525834,2605	389312,1167	303657,7025	916892,1687	467204,4359	549532,2949	766036,5967	142068,0358	360140,9021	551232,959	1086220,783	376947,7542	353538,9856	219739,0696	21617,04622	471452,664	51644,10159	95842,68133	79549,25534	27291,7683	181356,9362	202011,6732	406290,8109	445773,028	300597,3943	756146,3273	593923,3873	385419,4787	694095,2044
TG(34:2_16:1)	75213,7913	81586,21998	28167,58042	283578,5751	261268,1901	136628,2114	81706,80268	79810,5179	208824,5062	143095,6829	111358,94	372548,4871	191546,2916	217734,9624	281871,9614	60612,54817	130446,0161	233671,226	389000,9861	133272,3986	129053,0428	83284,07074	8228,239014	163770,7331	23237,81394	34993,79237	28427,29509	10682,9789	76662,59336	87428,66569	136812,2676	143582,2937	90644,53821	289453,9965	215580,0587	164258,9351	221666,2648
TG(37:3_10:0)	73144,12526	82919,95199	15837,73186	304928,9226	246696,1044	141540,9237	54603,71202	76307,82247	224506,0191	87990,34287	103040,4693	346027,5291	182406,4083	221173,2812	264569,7008	64422,96245	127363,1841	181811,356	362382,2826	134515,6399	139389,7511	76993,69717	8210,417657	148664,2674	11471,02926	28514,52397	24738,17933	12177,0853	80092,52153	87253,28975	137082,1843	170476,8622	91333,06372	281578,1672	214274,1954	148226,9859	224690,6947
TG(17:0_17:0_17:0)	89372,93504	95083,39296	35187,65492	328975,7552	263991,3139	148910,9875	107481,8083	119631,0143	215102,5608	174220,4375	126602,4709	3155,402889	195090,3398	242016,8985	305974,9472	63222,98527	162931,2971	244409,7004	415857,1265	175594,5346	137915,1639	96326,44666	10335,47753	191917,3108	23972,66894	33190,33915	37578,09005	11615,76694	76934,5796	99073,38968	181694,4147	1810,348653	113243,6185	380133,2745	242474,8621	1843,007589	287676,3826
TG(10:0_10:0_10:0)	25276,2	30701,57772	9871,863509	85411,21178	101056,6329	57007,23782	47820,86885	32582,60902	78877,47934	51532,18022	48808,6802	158659,5287	92372,4798	98730,55019	146409,889	22538,82258	73379,77018	102891,7907	162444,0371	49382,73785	43269,07296	34910,36461	5334,791147	68974,49813	10135,22965	26154,52589	13478,22013	4196,66312	25387,4104	30746,35625	57945,81805	297177,3557	42505,54468	141227,9098	84411,10857	58935,91357	95421,49522
TG(27:1_4:0_16:1)	91804,73934	90897,53363	37679,59232	348538,9097	298934,7465	170003,133	97893,01322	100548,766	267205,1452	154193,6246	116595,6328	539161,4353	230626,3511	274843,4442	374644,5424	69983,28312	149174,8838	276242,8722	504749,9078	174932,0343	147440,9897	104929,5967	11386,85886	212664,4079	24810,70864	39744,35962	34946,79869	14322,90321	93493,62155	100752,1723	169497,192	206724,9279	115929,3907	338646,968	261865,5848	199902,2587	283203,9442
TG(25:0_16:0_16:0)	36328,68145	39553,75081	15641,43741	182503,4064	160979,4219	98268,37348	54935,3472	53520,44388	117938,3103	105706,0182	73412,28642	238027,8642	108028,4216	162356,226	180849,1319	44776,92422	76489,68759	145502,9868	215429,1252	83641,64311	74497,24234	55832,28887	6010,721924	99071,76573	11637,3158	18627,01349	20577,35641	9417,430549	38988,57638	50121,16246	106373,6007	123293,1827	64294,61751	171719,982	151500,9112	113538,9371	169373,5518
TG(26:2_22:1)	61155,93515	54719,09035	22689,1556	243197,6029	202953,9137	93189,44474	72587,73027	71233,97327	172191,6954	105251,2645	77545,74931	283937,7467	138053,813	179324,5558	203657,1212	39681,75531	105859,5281	157299,9409	303278,116	112171,0047	93889,77273	57852,55799	6772,414022	115720,7992	13518,76027	23044,20823	22114,69567	8366,211945	54367,05037	61639,68971	103839,5031	127753,4173	75368,8373	220798,3035	159203,6215	111556,5415	172089,5274
TG(10:0_12:0_12:0)	100019,4461	96563,07409	34248,90805	322674,4117	301398,7075	174232,0104	104766,4205	111323,1048	290263,2092	193004,36	132808,624	539386,354	218108,2193	276651,8904	366066,3281	89365,66695	176253,5441	331719,7497	437938,6273	165501,6822	160480,3527	92143,5562	12127,02332	203292,7909	24667,17381	39307,93821	35096,60796	13956,91533	82247,17348	98952,38057	177329,0008	220483,8831	121858,4917	323924,546	254870,644	226752,6964	301571,4178
TG(15:0_16:0_16:1)	134757,1426	185718,1467	59463,12077	613921,9625	516598,1904	288611,3583	182482,0283	165329,0492	412509,1553	319005,9772	223949,9219	759217,6587	345178,1929	514487,3139	636797,9808	103643,157	257514,5848	375422,4259	918687,0875	299660,5761	247353,4356	169640,528	18830,99755	378533,1947	47567,85286	71689,62878	56274,17795	25333,14716	143346,3012	173253,5358	288005,4617	381161,7597	178235,2204	557891,3397	405521,5426	336489,3931	447324,7584
TG(14:0_16:0_16:1)	132607,8864	166583,1698	58028,36994	588986,529	509999,0639	262754,5545	194243,7464	177297,8557	447789,0592	264713,5326	198953,3338	931679,3795	389444,6381	526575,1646	597515,2282	110289,3154	282769,5771	423133,7974	861749,7436	281034,2109	276090,5386	162257,644	20038,11122	345156,6553	43237,38279	72594,432	60685,80333	28590,78061	155858,9518	172340,8229	318372,1088	400828,5548	200067,7451	661040,4575	398309,5671	334317,5749	460448,0518
TG(29:0_16:1)	91611,03443	97996,70091	34219,95608	356410,5893	297421,6491	146451,6787	101733,374	105566,2151	210428,9696	176429,3441	133777,3938	496543,1005	225431,5459	266901,5967	328332,7889	69773,71763	158891,9504	252363,3439	502330,0284	168695,3919	176719,7453	97268,77564	9318,112778	199063,3889	27927,76047	42756,43914	36466,77918	13876,38149	84476,54803	100101,0625	170857,1371	219906,0475	116661,4404	333582,391	268555,0463	207538,8677	295820,6019
TG(O-22:0_12:0)	84978,8198	92127,79993	32052,71358	296669,0474	279914,1367	176256,5375	90996,58022	75443,19289	253437,8458	164038,9039	120666,6867	413904,9306	230089,6224	226572,0415	348062,6407	74317,40736	128523,8592	229199,6054	381816,0508	155170,6638	149138,9465	76666,45589	10835,3571	213312,5623	26912,65019	35129,52409	30690,50138	14063,05914	76327,09646	98284,33528	120197,6961	180877,7049	111672,4965	333405,5439	225749,9702	166110,0305	232860,9055
TG(16:1_14:0_14:0)	59901,48173	76494,11582	31548,34516	239766,6421	224357,4114	133097,3836	85169,13742	84662,66831	180588,2808	154226,367	112582,0035	392626,1718	186115,9508	179844,8996	241158,8127	48832,09917	140319,8502	212144,9956	405675,6542	156030,2563	123635,068	66418,39708	8439,40843	175677,8489	21032,48292	31922,06422	29078,94425	10751,37785	71549,8026	73950,27747	158433,2706	154396,3356	97809,14201	254906,2635	172804,9969	144710,9519	225656,6992
TG(15:2_18:0_18:0)	59007,77365	53560,46447	21186,69743	220981,641	193390,6939	120961,2923	74629,5383	57495,66358	171304,064	125913,8029	86381,76241	264605,571	145614,9283	165434,6142	2759,81378	53528,62199	97846,54954	170044,1453	306076,6603	100896,754	75131,72269	54621,39304	4812,833957	105723,9261	16585,51923	26252,18751	20209,23303	7120,752298	45662,97861	59433,41186	113192,6431	107196,0337	58441,87449	213412,5494	157082,729	133445,4677	172980,0037
TG(28:1_24:2)	79204,8945	90218,78284	24419,56672	266386,0722	242618,7327	136459,847	92543,0876	75684,93587	213499,2659	141376,9086	104092,2261	390017,6215	198798,9454	236412,0125	304917,0941	71747,44278	136357,2529	231517,6999	466125,9533	149351,0299	117188,5094	84670,83964	8646,021626	171047,7782	20964,46274	32704,13602	26788,7959	12064,48526	74033,223	73819,4255	135897,3159	167767,8716	76836,09824	256181,7783	218687,959	169416,0991	228171,6502
TG(28:2_21:0)	111453,3451	124424,7038	40950,39024	401311,9998	381449,7025	186019,2174	120326,595	118516,5414	306641,5985	211731,4971	133028,5245	553640,5904	309612,9875	306433,2667	418229,7933	94066,0654	188652,545	301373,6178	561550,1822	202815,4135	195956,039	129485,3062	12974,87476	262613,6812	28397,17914	45235,00736	39209,05188	16628,43603	107473,6437	130070,5358	206266,5285	253624,0624	128436,711	402100,01	310252,8574	222894,4931	325962,8265
TG(36:2_18:2)	64404,69752	72756,35203	21176,54888	195717,2478	201191,0837	113220,2425	71553,07778	55111,08378	170530,7331	102251,7022	82519,12398	301938,1342	152093,4217	186144,2855	238087,8536	53960,67423	104553,5893	192901,6497	325597,8841	107232,4994	100394,5974	69109,86362	7863,433338	154162,1767	19390,73416	26361,69837	22269,68099	10569,89813	55811,01121	72670,82242	91606,88317	128624,2259	49497,24792	223870,7335	151275,3673	119103,1244	137776,388
TG(27:0_19:2)	92035,04051	108157,251	32178,32377	274048,4407	316814,7958	164420,3157	103818,4474	91849,49587	277342,344	161858,2041	143454,372	500227,2171	244611,2145	274361,351	408868,2388	69024,5278	147274,5297	263245,7381	419556,3176	162665,981	151331,2311	102406,3342	11082,16319	240764,8428	29233,56361	41413,3597	33012,80716	14653,19353	75893,66722	95313,1253	160862,4588	205868,2044	98222,44309	308365,2551	254909,259	171734,9343	226584,1438
TG(14:0_14:0_16:0)	412661,3427	439989,9933	178107,5766	1518292,344	1618097,841	735199,9804	409186,5921	481946,4944	1148699,077	786223,0009	631897,7241	2277302,982	1132010,995	1128573,404	1602658,892	374920,6729	821361,0268	1249532,989	2656823,705	781715,0109	909288,5839	473520,9369	49296,26536	1027223,096	118807,5919	168756,8634	161708,8562	67544,00805	467138,727	534212,746	883543,5497	1127453,937	604437,3908	1398791,389	1034396,835	904326,6613	1264519,71
TG(16:0_18:3_18:3)	0	3613,164872	278,1959757	18136,8389	7206,562882	6969,042032	18973,74346	6388,903975	0	16810,36974	13801,72823	19513,65687	6571,190181	18161,60118	18402,74808	589,1121319	12298,5605	0	100125,5582	0	0	10058,67023	593,2326796	4412,207584	0	2531,104231	1202,77376	129,3181508	17,49429705	734,2044882	6709,422655	574656,1225	2838,937075	31843,60444	0	14349,73529	14960,81822
TG(O-17:1_7:0_16:0)	30727,54693	31101,9621	12005,00176	104873,726	91652,58972	51909,15038	30232,4442	33633,43806	84058,69053	54069,08311	38499,65051	163213,6057	76845,48467	83399,04058	108271,8084	22049,20152	54819,88832	90007,54101	139814,9578	53246,64517	51039,56896	28833,66138	4154,27904	57473,6125	7809,840708	11804,87247	10489,91241	4752,078436	22900,19801	25694,21594	52445,45179	52949,03416	35838,63826	97827,13129	81544,89858	53433,76284	83435,83034
TG(18:0_16:1_16:1)	168185,8957	163639,362	46988,3368	506870,202	460384,3795	265293,1083	180493,1186	160926,5977	422908,7033	262130,4984	220269,1452	802623,6283	350354,4931	446983,1924	568362,254	120545,0604	270523,8883	363855,7182	718164,5591	257033,9576	220885,4116	181992,1752	17538,70328	349521,9596	45065,77227	72487,50927	57571,64455	23787,74216	132401,4437	147739,3458	261680,0935	338417,9699	153011,7331	520479,4767	417067,2868	327834,4066	393629,0396
TG(23:0_15:0_15:0)	68251,12418	55661,91544	23193,37022	186670,5705	206925,2415	103412,2248	63968,25115	55100,34886	184901,1029	98159,45967	76075,70303	288588,1185	28710,05737	169634,5114	39508,08952	38599,55204	84490,70835	185589,7925	343060,3627	89114,43494	99736,19012	65587,88834	7810,057153	137900,7956	18141,46634	21894,07839	18210,88177	9282,401119	61923,98201	65558,05808	103291,9518	148531,5427	71482,50457	192617,8308	151254,0781	108353,8363	164044,6117
TG(12:0_12:0_14:0)	109426,1288	122860,9764	47127,21379	419280,4279	408812,3733	212360,2213	124118,2904	131720,783	370630,7688	238881,5721	173377,1722	630102,2505	290268,6436	345063,3867	435582,9115	90054,06602	247731,8164	358068,2916	654448,481	239362,216	201212,1285	120228,0656	13654,22461	309311,1814	35877,63681	51276,11095	53567,97178	18256,56541	117740,5317	129182,9647	268543,5009	262201,2769	157114,673	393995,4206	309763,3315	301375,6982	399525,3573
TG(12:0_14:0_14:0)	113507,4457	122945,7435	46664,24796	363644,1123	413159,4305	199490,5501	124491,3217	125278,1366	292964,3819	204521,7117	165259,5131	552010,5863	287607,4018	308184,3403	416143,9989	91530,55192	208813,5043	322745,9701	593273,49	220474,6979	221063,2015	112037,3222	13551,84525	215112,9025	33088,32183	43553,88203	40940,90619	18074,14279	109747,9191	122973,0303	238280,81	243084,2522	138371,0881	398815,1319	288205,0153	224710,3373	360349,0098
TG(12:0_14:0_16:0)	203708,498	221286,3606	66926,93732	548607,6032	618928,9152	337276,9263	211266,0131	190631,0676	484672,0146	315256,5456	225883,0639	981427,495	410508,8127	531225,6843	675609,9668	152220,0034	234791,9159	608405,9614	750913,7414	335065,7625	309420,923	236466,3291	23815,15009	457896,1521	55182,07625	78728,09854	60729,25834	32367,13521	162678,3448	196949,3112	302792,2393	402982,6414	220032,2823	682612,4282	501704,0427	367024,8525	501831,9427
TG(14:0_14:0_15:0)	183801,6154	208396,9403	62542,05187	568140,888	593308,4528	290827,0229	202275,5874	178703,3065	529554,8003	372001,2793	211250,5697	928351,4972	546174,7274	513952,3559	697531,8871	162803,7424	265162,307	480186,0063	870647,4469	327713,4369	338419,7429	190002,0943	22776,64363	458987,5041	48765,32787	81915,23167	71530,87366	30073,59394	155049,3243	178118,9806	320418,7244	405528,0155	198493,6848	661872,2968	446791,9988	375995,413	537156,8268
TG(14:0_16:0_16:0)	790858,9547	845537,2966	343653,0092	3093598,574	2977872,932	1436409,21	924086,7386	949997,7761	2112663,496	1607159,251	1317285,709	3431938,645	2304120,505	2186988,944	2945598,371	700947,4552	1602842,642	2307347,379	4698986,241	1592513,007	1571327,76	856935,0448	99159,22278	1866153,476	242843,8766	295260,6891	318643,5276	130799,4239	858878,1248	1077577,416	1643516,669	1754385,267	7223,211977	2828452,705	1994055,544	1507218,202	2614749,876
TG(15:0_16:0_16:0)	650977,8743	692269,5686	242011,1194	2342657,897	2294535,556	1265653,16	643378,3021	687181,257	2367817,549	1259959,45	989093,1285	3093716,179	1719419,277	1999132,737	2455669,645	516192,8029	1230247,084	1979396,642	3723186,693	1176541,804	1243681,552	659418,6253	91839,74976	1331920,571	199106,1015	265917,6373	245398,3253	104490,3839	640357,3305	771105,5492	1270731,359	1389369,595	782364,2987	2160419,356	1637071,182	1218746,505	1808643,865
TG(16:0_16:0_17:0)	272142,1156	4235,892917	97860,28805	1083390,431	900880,3877	518036,543	417132,2631	267802,6603	788204,3296	539525,2123	382157,2846	1751337,844	689231,4411	1041597,662	1091626,133	211889,5381	456450,4414	832250,8342	1336005,03	534693,2085	435379,7738	413348,4678	34040,99648	629079,9579	83814,86029	149909,887	104739,009	45787,75285	239363,5909	308235,2964	509188,0695	836302,0861	329044,7835	1060613,93	995735,2341	584661,4717	822390,1752
TG(16:0_16:0_18:0)	3446,466649	287734,0228	95632,34917	1252018,837	829320,6647	492313,218	374115,4203	293977,1659	806110,6958	701338,7008	382495,6862	1713642,662	636927,9917	10050,85275	13679,59028	237617,1351	512982,4963	764570,7357	1417363,037	511880,5437	589186,2894	427649,4564	43236,95259	8639,611884	83366,60134	143335,6377	118905,2957	43279,56763	226923,5439	352699,7574	486232,5872	830107,387	350181,4189	1355965,748	1011250,953	716961,4031	828179,0607
TG(24:0_16:0_16:0)	92395,58745	72456,53563	26363,00128	275054,2802	292438,349	124737,8831	80426,78615	99815,93112	223546,9491	156780,8338	105086,4393	343219,4123	188364,0156	181907,6299	292041,6629	66378,82065	139206,6595	215057,3989	444595,38	151766,5325	150785,3716	77487,93422	10575,94303	150727,7325	23361,39704	28329,99642	28248,66786	11956,18746	68534,09958	95048,77665	154924,9673	193036,4908	92036,76317	294088,5207	196046,6873	114338,753	267757,3356
TG(18:0_21:6_21:6)	49205,78703	59893,50333	19667,11836	237711,4498	205729,5188	109354,89	66756,81244	64607,3543	168505,5754	120892,2522	81869,45255	291017,5555	139146,6687	182820,7593	212148,1799	47134,93252	106701,0502	195748,5712	273750,0343	96904,06859	92315,49985	63613,36377	6411,487427	128970,0937	18052,58227	25929,83001	23719,58581	8959,05482	57539,96776	75454,279	115650,3191	135599,0429	69217,08268	225698,0635	166382,2257	134611,4512	171748,6965
TG(8:0_8:0_10:0)	69218,53074	339159,9377	27564,1615	246808,8107	235292,6176	330866,18	528054,0393	92204,06957	163408,9695	323201,9023	281219,3251	50447,06409	984588,9645	366563,977	2205508,468	412386,8862	689920,5505	45574,23979	2506680,738	106237,9151	93856,2523	13543,17147	97008,80884	145736,9923	28801,04699	47063,22579	181965,4068	19855,73348	113605,9194	72423,02693	336092,0225	12133454,33	82956,30983	1938277,238	149580,2798	25113,53451	195280,7176
TG(8:0_10:0_10:0)	38168,52913	101342,2598	511,4690357	134016,433	115227,2051	106726,5572	164360,1027	42206,12298	96803,44634	89715,11921	117287,7316	280617,7656	301525,9563	151956,7819	696113,2736	129029,5147	194157,0398	190150,7344	402145,0695	53211,62848	63180,40559	61346,32858	29761,41128	78984,16053	14332,03525	180422,179	39138,58149	7941,965622	37297,60094	48778,52699	119763,9454	3608359,025	55288,67158	748822,0984	97735,06807	128590,9924	120916,2023
TG(12:0_12:0_12:0)	140360,3335	140711,4462	50749,48795	426050,3025	473540,3014	230196,2289	141770,0978	133345,5759	343283,8919	244775,5482	177684,1581	625653,6919	329073,8041	354594,8069	460556,3615	104408,0064	225965,9434	402855,2795	642773,3569	235778,8159	218042,5056	139823,3976	16555,95515	272789,3326	38580,79909	51664,88205	47269,89638	20449,37672	112819,6792	151153,2987	232129,4232	267174,8848	162859,4307	457486,3021	329264,8064	243557,8877	388678,6929
TG(14:0_15:0_16:0)	494502,1094	504057,4447	163251,8691	1398142,304	1701139,834	825098,9626	509074,9548	520985,1647	1352025,961	827367,8328	620023,4536	2286274,113	1193785,354	1326225,525	1717177,118	367643,3701	742316,0584	1322195,001	2232683,142	929198,5247	856420,7235	513107,2362	54360,14738	1056635,308	143347,8767	182385,6778	174595,5245	73330,06025	401083,0878	485692,8127	794457,2159	1018746,875	542687,0369	1576492,165	1197474,417	927486,7079	1247078,507
TG(5:0_16:1_27:1)	180844,2862	184069,2781	59488,09143	569098,8236	486015,2638	276029,5472	166657,2077	156245,8263	373979,6238	302484,0609	249322,9768	803746,8331	426011,5327	464699,5763	614873,2845	135563,2321	260962,5434	457329,7438	910296,3694	297030,6729	265803,4135	181507,9536	20608,39179	396517,0904	49001,37829	68310,80026	58845,7653	28613,97631	162879,1376	186805,0698	246890,6659	368604,052	187488,8085	578811,3054	426132,1073	332762,0096	477756,8988
TG(14:0_16:0_18:0)	977034,0785	879666,0557	340383,2044	2988505,463	3028085,693	1599216,566	817076,649	897243,8097	2339841,896	1505744,284	1313257,608	3879042,452	2453982,428	2705845,7	3366461,623	741564,3325	1498549,273	2851691,575	4779876,008	1617695,124	1627178,165	907789,5759	100437,3581	1945546,776	244285,4518	334329,4002	317372,0459	137944,3503	804550,9818	1050220,255	1488094,274	2028312,577	1002012,644	2642968,35	2261206,956	1538623,528	2335496,88
TG(18:1_18:1_18:1)	117801,6524	112190,6191	48960,79209	588081,3955	464377,7271	195588,4893	154254,6553	165023,0837	323992,9228	278033,5538	202882,4426	687649,4965	340126,8564	7400,917864	400036,073	84976,78123	238778,6968	402776,7206	610146,2846	272287,499	185643,2763	162145,9139	15636,38784	258942,6584	35873,35875	54044,79546	62416,6148	18955,02058	124261,7738	142631,3972	270417,2005	304229,7742	179110,902	568046,971	368869,9038	297084,2901	432187,4768
